# Supplementary material for: Characterization of the Small RNA Transcriptome of the Marine Coccolithophorid, Emiliania huxleyi
Source: PLoS One. 2016 Apr 21;11(4):e0154279. doi: 10.1371/journal.pone.0154279 (PMC4839659; doi:10.1371/journal.pone.0154279)
Supplement: S1 File — (XLSX) [file pone.0154279.s018.xlsx]

## Sheet: Sheet1
miRNA Acc.	Target Acc.	Exp(E)	Alignment	Inhibition	mirna	target protein	evalue	Uniprot hit description	evalue	NR hit description	KOG defline	KEGG definition	Domain	GO_NAME	GO_ACC
mir01	447624	2	miRNA 23 GGUGAGGUGAGGUGAGGUGAGGU 1	Cleavage	mir01	447624	2.9e-17	Uncharacterized protein n=1 Tax=Chrysochromulina sp. CCMP291 RepID=A0A0M0KF80_9EUKA	3.21e-17	hypothetical protein Ctob_012126 [Chrysochromulina sp. CCMP291]	-	-	NA
			:::: ::.: ::::::::::::.
			Target 101 CCACCCCGCCCCACUCCACUCCG 123
mir01	434384	2	miRNA 23 GGUGAGGUGAGGUGAGGUGAGGU 1	Cleavage	mir01	227348	2.72e-94	sn-1,2-diacylglycerol ethanolamine-and cholinephosphotransferase n=1 Tax=Chrysochromulina sp. CCMP291 RepID=A0A0M0JX54_9EUKA	3.01e-94	sn-1,2-diacylglycerol ethanolamine-and cholinephosphotransferase [Chrysochromulina sp. CCMP291]	-	-	Pro_4_hyd_alph,Oxoglu/Fe-dep_dioxygenase	nucleic acid binding	GO:0003676
			:. : ::::::.:::::.::::
			Target 720 CUUCGCCACUCUACUCCGCUCCU 742
mir01	227348	2.5	miRNA 22 GUGAGGUGAGGUGAGGUGAGGU 1	Cleavage	mir01	434999	1.56e-29	Uncharacterized protein n=1 Tax=Plasmodiophora brassicae RepID=A0A0G4J4R5_PLABS	1.72e-29	hypothetical protein PBRA_008948 [Plasmodiophora brassicae]	Lysyl hydroxylase	-	NA	protein metabolism | oxidoreductase activity, acting on paired donors, with incorporation or reduction of molecular oxygen, 2oxoglutarate as one donor, and incorporation of one atom each of oxygen into both donors	GO:0019538 | GO:0016706
			..::::::::.:::: :::.::
			Target 514 UGCUCCACUCUACUCGACUUCA 535
mir01	465045	2.5	miRNA 23 GGUGAGGUGAGGUGAGGUGAGGU 1	Cleavage	mir01	465045	-	-	-	-	SNF2 family DNA-dependent ATPase	-	NA
			:. :::: ::::.::::.::::.
			Target 90 CUCCUCCUCUCCGCUCCGCUCCG 112
mir01	110123	2.5	miRNA 22 GUGAGGUGAGGUGAGGUGAGGU 1	Cleavage	mir01	446970	-	-	-	-	-	-	NA	zinc ion binding	GO:0008270
			: : .: ::::::::::::::
			Target 257 CCCGUCCCUCCACUCCACUCCC 278
mir01	423671	2.5	miRNA 18 GUACGUCGUGAGUCGGAA 1	Cleavage	mir01	434384	2.35e-17	KH domain-containing protein, putative n=1 Tax=Eimeria acervulina RepID=U6GEM1_EIMAC	2.6e-17	KH domain-containing protein, putative [Eimeria acervulina] >gi|557125722|emb|CDI76999.1| KH domain-containing protein, putative [Eimeria acervulina]	K-homology type RNA binding proteins	-	KH_dom,KH_dom_type_1
			::::: ::.::::::::
			Target 13 CAUGCUGCGCUCAGCCUC 30
mir01	434999	3	miRNA 23 GGUGAGGUGAGGUGAGGUGAGGU 1	Cleavage	mir01	458067	1.88e-19	Uncharacterized protein (Fragment) n=1 Tax=Octopus bimaculoides RepID=A0A0L8GWR0_OCTBM	2.08e-19	hypothetical protein OCBIM_22026794mg, partial [Octopus bimaculoides]	-	-	NA
			:::: :...:..::::::::.::
			Target 1724 CCACCCUGUUUUACUCCACUUCA 1746
mir01	446970	3	miRNA 23 GGUGAGGUGAGGUGAGGUGAGGU 1	Translation	mir01	110123	5.14e-11	Uncharacterized protein n=1 Tax=Micromonas sp. (strain RCC299 / NOUM17) RepID=C1EJ22_MICSR	5.69e-11	predicted protein [Micromonas sp. RCC299] >gi|226521976|gb|ACO67961.1| predicted protein [Micromonas sp. RCC299]	E3 ubiquitin ligase	-	SAM-dependent_MTases,Znf_CW
			:::: : ::::: :::::::::
			Target 486 CCACGCGACUCCUCUCCACUCCU 508
mir01	458067	3	miRNA 23 GGUGAGGUGAGGUGAGGUGAGGU 1	Translation	mir01	423671	-	-	-	-	Splicing coactivator SRm160/300, subunit SRm300	-	NA
			::.: ::.:::: : :::::::.
			Target 476 CCGCACCGCUCCUCCCCACUCCG 498
mir02	450201	2.5	miRNA 19 GUCCGGUUCCUAAUCCUGC 1	Translation	mir02	450201	1.15e-78	Pp2c like protein phosphatase n=1 Tax=Chrysochromulina sp. CCMP291 RepID=A0A0M0JC75_9EUKA	1.27e-78	pp2c like protein phosphatase [Chrysochromulina sp. CCMP291]	Serine/threonine protein phosphatase	Serine/threonine specific protein phosphatase.	PPM-type_phosphatase_dom	protein phosphatase type 2B activity | myosin phosphatase complex | myosin phosphatase regulator activity | myosin phosphatase activity | protein phosphatase type 2C activity | calciumdependent protein serine/threonine phosphatase regulator activity | CTD phosphatase activity | protein serine/threonine phosphatase complex | protein amino acid dephosphorylation | magnesiumdependent protein serine/…	GO:0030357 | GO:0017023 | GO:0017020 | GO:0017018 | GO:0015071 | GO:0008597 | GO:0008420 | GO:0008287 | GO:0006470 | GO:0005963 | GO:0004724 | GO:0004723 | GO:0004722 | GO:0004721 | GO:0003824 | GO:0000158
			.::::.::: : :::::::
			Target 1878 UAGGCUAAGUACUAGGACG 1896
mir02	197310	3	miRNA 19 GUCCGGUUCCUAAUCCUGC 1	Cleavage	mir02	197310	4.81e-50	Uncharacterized protein n=1 Tax=Guillardia theta CCMP2712 RepID=L1IJK9_GUITH	5.33e-50	hypothetical protein GUITHDRAFT_89996 [Guillardia theta CCMP2712] >gi|428167462|gb|EKX36421.1| hypothetical protein GUITHDRAFT_89996 [Guillardia theta CCMP2712]	-	-	Flavoprotein-like,Flavodoxin_fold
			::::::.:::.: .:::::
			Target 418 CAGGCCGAGGGUGGGGACG 436
mir02	209406	3	miRNA 19 GUCCGGUUCCUAAUCCUGC 1	Cleavage	mir02	209406	2.08e-18	Uncharacterized protein n=1 Tax=Chrysochromulina sp. CCMP291 RepID=A0A0M0J3S0_9EUKA	2.3e-18	hypothetical protein Ctob_001410 [Chrysochromulina sp. CCMP291]	-	-	NA
			:.::::::::: ::::::
			Target 397 CGGGCCAAGGACGAGGACG 415
mir02	221997	3	miRNA 19 GUCCGGUUCCUAAUCCUGC 1	Cleavage	mir02	221997	3.11e-23	Dynein intermediate chain axonemal n=1 Tax=Chrysochromulina sp. CCMP291 RepID=A0A0M0JHL2_9EUKA	3.45e-23	dynein intermediate chain axonemal [Chrysochromulina sp. CCMP291]	-	-	NA
			::::::::::: :::.::
			Target 196 CAGGCCAAGGAGGAGGGCG 214
mir02	439740	3	miRNA 19 GUCCGGUUCCUAAUCCUGC 1	Cleavage	mir02	439740	0	Putative proton translocating inorganic pyrophosphatase n=1 Tax=Aureococcus anophagefferens RepID=F0YDX9_AURAN	0	putative proton translocating inorganic pyrophosphatase [Aureococcus anophagefferens] >gi|323450825|gb|EGB06704.1| putative proton translocating inorganic pyrophosphatase [Aureococcus anophagefferens]	-	Inorganic pyrophosphatase.	NA	phosphopantetheine binding | membrane | proton transport | hydrogentranslocating pyrophosphatase activity | amino acid metabolism | inorganic diphosphatase activity	GO:0031177 | GO:0016020 | GO:0015992 | GO:0009678 | GO:0006520 | GO:0004427
			:::: :::::. :.:::::
			Target 1175 CAGGGCAAGGGGUGGGACG 1193
mir02	446527	3	miRNA 19 GUCCGGUUCCUAAUCCUGC 1	Translation	mir02	446527	3.64e-150	Triosephosphate isomerase n=1 Tax=Chrysochromulina sp. CCMP291 RepID=A0A0M0J6L1_9EUKA	4.03e-150	triose-phosphate isomerase [Chrysochromulina sp. CCMP291]	Triosephosphate isomerase	Triosephosphate isomerase.	Aldolase_TIM	metabolism | triosephosphate isomerase activity	GO:0008152 | GO:0004807
			:. :.::: ::::::::::
			Target 1174 CGCGUCAACGAUUAGGACG 1192
mir02	438339	3	miRNA 19 GUCCGGUUCCUAAUCCUGC 1	Translation	mir02	438339	1.55e-150	Triosephosphate isomerase n=1 Tax=Chrysochromulina sp. CCMP291 RepID=A0A0M0J6L1_9EUKA	1.72e-150	triose-phosphate isomerase [Chrysochromulina sp. CCMP291]	Triosephosphate isomerase	Triosephosphate isomerase.	Aldolase_TIM	metabolism | triosephosphate isomerase activity	GO:0008152 | GO:0004807
			:. :.::: ::::::::::
			Target 1050 CGCGUCAACGAUUAGGACG 1068
mir02	222234	3	miRNA 19 GUCCGGUUCCUAAUCCUGC 1	Translation	mir02	222234	1.65e-12	Putative uncharacterized protein n=1 Tax=Salpingoeca rosetta (strain ATCC 50818 / BSB-021) RepID=F2TZC2_SALR5	1.82e-12	hypothetical protein PTSG_01919 [Salpingoeca rosetta] >gi|326433376|gb|EGD78946.1| hypothetical protein PTSG_01919 [Salpingoeca rosetta]	-	-	NA
			: :::.:: ::::.:::::
			Target 340 CUGGCUAAUGAUUGGGACG 358
mir02	234323	3	miRNA 18 UCCGGUUCCUAAUCCUGC 1	Cleavage	mir02	234323	2.79e-11	hypothetical protein n=1 Tax=Bradyrhizobium sp. SEMIA 6148 RepID=UPI00067CBA58	3.09e-11	hypothetical protein [Bradyrhizobium sp. SEMIA 6148]	-	-	SAM-dependent_MTases,Nucleotide-diphossugar_trans
			::::::.::: :.::::
			Target 258 AGGCCAGGGACUGGGACA 275
mir02	95378	3	miRNA 18 UCCGGUUCCUAAUCCUGC 1	Cleavage	mir02	95378	6.37e-143	Adenosinetriphosphatase n=1 Tax=Saprolegnia diclina VS20 RepID=T0QSZ9_9STRA	7.06e-143	adenosinetriphosphatase [Saprolegnia diclina VS20] >gi|530739599|gb|EQC37841.1| adenosinetriphosphatase [Saprolegnia diclina VS20]	DEAH-box RNA helicase	Adenosinetriphosphatase.	Helicase_ATP-bd,DEAD/DEAH_box_helicase_dom,Helicase-assoc_dom,DUF1605,P-loop_NTPase	ATPase activity, coupled to transmembrane movement of substances | ATPase activity, coupled to transmembrane movement of ions | ATPase activity, uncoupled | ATPase activity, coupled | singlestranded DNAdependent ATPdependent DNA helicase activity | ATPase activity | DNA translocase activity | proteintransporting ATPase activity | RNAdependent ATPase activity | DNAdependent ATPase activity | ATPde…	GO:0042626 | GO:0042625 | GO:0042624 | GO:0042623 | GO:0017116 | GO:0016887 | GO:0015616 | GO:0015462 | GO:0008186 | GO:0008094 | GO:0008026 | GO:0005524 | GO:0004386 | GO:0004004 | GO:0004003 | GO:0003676
			:::::.:::: ::::::
			Target 722 AGGCCGAGGAGGAGGACG 739
mir02	448575	3	miRNA 18 UCCGGUUCCUAAUCCUGC 1	Cleavage	mir02	448575	1.67e-17	PREDICTED: nucleosome-remodeling factor subunit BPTF n=1 Tax=Jaculus jaculus RepID=UPI00064D1400	1.84e-17	PREDICTED: nucleosome-remodeling factor subunit BPTF [Jaculus jaculus]	DNA-binding protein jumonji/RBP2/SMCY, contains JmjC domain	Histone-lysine N-methyltransferase.	Znf_PHD,Znf_PHD-finger,Znf_RING/FYVE/PHD,Agenet-like_dom,Znf_FYVE_PHD	histonelysine Nmethyltransferase activity | regulation of transcription, DNAdependent | RNA binding | DNA binding	GO:0018024 | GO:0006355 | GO:0003723 | GO:0003677
			::: :.::::: ::::::
			Target 297 AGGACGAGGAUGAGGACG 314
mir02	194102	3	miRNA 18 UCCGGUUCCUAAUCCUGC 1	Translation	mir02	194102	3.68e-18	Uncharacterized protein n=1 Tax=Chrysochromulina sp. CCMP291 RepID=A0A0M0K0T4_9EUKA	4.08e-18	hypothetical protein Ctob_011568 [Chrysochromulina sp. CCMP291]	-	-	Acyl_transf_3	transferase activity, transferring groups other than aminoacyl groups	GO:0016747
			:::.:::: :::: ::::
			Target 512 AGGUCAAGUAUUACGACG 529
mir02	225688	3	miRNA 18 UCCGGUUCCUAAUCCUGC 1	Cleavage	mir02	225688	2.1e-09	PREDICTED: uncharacterized protein LOC106469410, partial n=1 Tax=Limulus polyphemus RepID=UPI0006B109A0	1.52e-12	PREDICTED: interleukin-12 receptor subunit beta-2 [Otolemur garnettii]	-	-	NA
			:::::.:::: ::::::
			Target 1328 AGGCCGAGGAGGAGGACG 1345
mir02	107247	3	miRNA 18 UCCGGUUCCUAAUCCUGC 1	Cleavage	mir02	107247	2.97e-63	Uncharacterized protein n=1 Tax=Chrysochromulina sp. CCMP291 RepID=A0A0M0JYJ3_9EUKA	3.29e-63	hypothetical protein Ctob_010762 [Chrysochromulina sp. CCMP291]	N-methyltransferase	-	SET_dom
			::: :.::::: ::::::
			Target 959 AGGACGAGGAUGAGGACG 976
mir02	442952	3	miRNA 18 UCCGGUUCCUAAUCCUGC 1	Cleavage	mir02	442952	-	-	-	-	Heterochromatin-associated protein HP1 and related CHROMO domain proteins	-	Chromo/shadow_dom,Chromo_domain,Chromodomain-like	chromatin assembly or disassembly | nucleus | chromatin binding | chromatin	GO:0006333 | GO:0005634 | GO:0003682 | GO:0000785
			::: .:::::: ::::::
			Target 970 AGGAUAAGGAUAAGGACG 987
mir02	355085	3	miRNA 18 UCCGGUUCCUAAUCCUGC 1	Cleavage	mir02	355085	-	-	-	-	-	-	NA
			:::::.:::: ::::::
			Target 605 AGGCCGAGGAGGAGGACG 622
mir02	96308	3	miRNA 18 UCCGGUUCCUAAUCCUGC 1	Cleavage	mir02	96308	4.96e-18	Unplaced genomic scaffold PLICRscaffold_18, whole genome shotgun sequence n=1 Tax=Plicaturopsis crispa FD-325 SS-3 RepID=A0A0C9T500_PLICR	5.49e-18	hypothetical protein PLICRDRAFT_46338 [Plicaturopsis crispa FD-325 SS-3]	Notchless-like WD40 repeat-containing protein	-	WD40/YVTN_repeat-like_dom,WD40_repeat_dom,Quinonprotein_ADH-like_supfam
			::: :.:::: :.:::::
			Target 1934 AGGACGAGGACUGGGACG 1951
mir03	98771	1.5	miRNA 20 UCGGAAGGGAGGGGGAGGGC 1	Cleavage	mir03	98771	-	-	-	-	Serine carboxypeptidases	-	NA
			.:::::::.:.:::.:::::
			Target 843 GGCCUUCCUUUCCCUUCCCG 862
mir03	462094	1.5	miRNA 19 CGGAAGGGAGGGGGAGGGC 1	Cleavage	mir03	462094	9.09e-90	Uncharacterized protein n=1 Tax=Thalassiosira pseudonana RepID=B8CD64_THAPS	1.01e-89	predicted protein [Thalassiosira pseudonana CCMP1335] >gi|220970073|gb|EED88411.1| predicted protein [Thalassiosira pseudonana CCMP1335]	Kynurenine 3-monooxygenase and related flavoprotein monooxygenases	-	FAD-bd	oxidoreductase activity | metabolism | aromatic compound metabolism | electron transport | monooxygenase activity	GO:0016491 | GO:0008152 | GO:0006725 | GO:0006118 | GO:0004497
			:::::.::::.:::::.::
			Target 1809 GCCUUUCCUCUCCCUCUCG 1827
mir03	248254	1.5	miRNA 18 GGAAGGGAGGGGGAGGGC 1	Cleavage	mir03	248254	2.57e-51	Peptidyl-prolyl cis-trans isomerase n=1 Tax=Chrysochromulina sp. CCMP291 RepID=A0A0M0JRI9_9EUKA	2.84e-51	mop family transporter: multidrug efflux [Chrysochromulina sp. CCMP291]	-	Peptidylprolyl isomerase.	PPIase_FKBP_dom	cyclophilintype peptidylprolyl cistrans isomerase activity | FK506sensitive peptidylprolyl cistrans isomerase | protein folding | cyclophilin | peptidylprolyl cistrans isomerase activity	GO:0042027 | GO:0030051 | GO:0006457 | GO:0004600 | GO:0003755
			::::.:::::.:::::.:
			Target 13 CCUUUCCUCCUCCUCCUG 30
mir03	230869	2	miRNA 19 CGGAAGGGAGGGGGAGGGC 1	Cleavage	mir03	230869	3.89e-15	Uncharacterized protein n=1 Tax=Ostreococcus lucimarinus (strain CCE9901) RepID=A4S4H7_OSTLU	4.31e-15	predicted protein [Ostreococcus lucimarinus CCE9901] >gi|144580500|gb|ABO98559.1| predicted protein [Ostreococcus lucimarinus CCE9901]	-	-	Pro_4_hyd_alph,Oxoglu/Fe-dep_dioxygenase	protein metabolism | oxidoreductase activity, acting on paired donors, with incorporation or reduction of molecular oxygen, 2oxoglutarate as one donor, and incorporation of one atom each of oxygen into both donors	GO:0019538 | GO:0016706
			::: ::::::..:::::::
			Target 297 GCCCUCCCUCUUCCUCCCG 315
mir03	108628	2	miRNA 19 CGGAAGGGAGGGGGAGGGC 1	Translation	mir03	108628	8.08e-10	Uncharacterized protein n=1 Tax=Hyaloperonospora arabidopsidis (strain Emoy2) RepID=M4B5M1_HYAAE	3.8e-08	Rab9 effector protein, putative [Phytophthora infestans T30-4] >gi|262097900|gb|EEY55952.1| Rab9 effector protein, putative [Phytophthora infestans T30-4]	Kelch repeat-containing proteins	-	Kelch-typ_b-propeller
			:::::::: ..::::::::
			Target 520 GCCUUCCCCUUCCCUCCCG 538
mir03	435900	2	miRNA 18 GGAAGGGAGGGGGAGGGC 1	Cleavage	mir03	435900	-	-	-	-	FOG: RRM domain	-	NA
			:.::.:::::.:::::.:
			Target 206 CUUUUCCUCCUCCUCCUG 223
mir03	413787	2	miRNA 18 GGAAGGGAGGGGGAGGGC 1	Cleavage	mir03	413787	0	Aspartate aminotransferase n=1 Tax=Chrysochromulina sp. CCMP291 RepID=A0A0M0J4B4_9EUKA	0	aspartate aminotransferase [Chrysochromulina sp. CCMP291]	Aspartate aminotransferase/Glutamic oxaloacetic transaminase AAT1/GOT2	Aspartate aminotransferase.	Aminotransferase_I/II,PyrdxlP-dep_Trfase_major_sub1,PyrdxlP-dep_Trfase_major_sub2,PyrdxlP-dep_Trfase	transferase activity, transferring nitrogenous groups | biosynthesis | transaminase activity | amino acid metabolism | aspartate transaminase activity | catalytic activity	GO:0016769 | GO:0009058 | GO:0008483 | GO:0006520 | GO:0004069 | GO:0003824
			:::::.::::: ::::::
			Target 33 CCUUCUCUCCCGCUCCCG 50
mir03	462667	2	miRNA 18 GGAAGGGAGGGGGAGGGC 1	Cleavage	mir03	462667	0	Phosphoribosylpyrophosphate synthetase n=1 Tax=Chrysochromulina sp. CCMP291 RepID=A0A0M0JU59_9EUKA	0	phosphoribosylpyrophosphate synthetase [Chrysochromulina sp. CCMP291]	Ribose-phosphate pyrophosphokinase	-	PRTase-like,Pribosyltran_N,SPX_dom	transferase activity | nucleotide biosynthesis | nucleoside metabolism | ribosephosphate diphosphokinase activity	GO:0016740 | GO:0009165 | GO:0009116 | GO:0004749
			:.:::::::::::: :::
			Target 480 CUUUCCCUCCCCCUGCCG 497
mir03	212633	2	miRNA 19 CGGAAGGGAGGGGGAGGGC 1	Cleavage	mir03	212633	5.36e-20	Uncharacterized protein n=1 Tax=Chrysochromulina sp. CCMP291 RepID=A0A0M0K540_9EUKA	5.93e-20	hypothetical protein Ctob_011786 [Chrysochromulina sp. CCMP291]	-	-	TLDc_dom
			::: ::::::: :::::::
			Target 553 GCCCUCCCUCCGCCUCCCG 571
mir03	55852	2	miRNA 18 GGAAGGGAGGGGGAGGGC 1	Translation	mir03	55852	4.3e-57	Delta-9 acyl-phospholipid desaturase n=2 Tax=Gloeocapsa sp. PCC 7428 RepID=K9XDJ5_9CHRO	3.95e-57	stearoyl-CoA 9-desaturase [Gloeocapsa sp. PCC 7428]	Fatty acid desaturase	-	Fatty_acid_desaturase_dom	oxidoreductase activity | membrane | fatty acid biosynthesis | endoplasmic reticulum | iron ion binding | stearoylCoA 9desaturase activity	GO:0016491 | GO:0016020 | GO:0006633 | GO:0005783 | GO:0005506 | GO:0004768
			::::::: :::::::::
			Target 586 CCUUCCCCCCCCCUCCCU 603
mir03	465079	2	miRNA 18 GGAAGGGAGGGGGAGGGC 1	Cleavage	mir03	465079	1.47e-19	Putative uncharacterized protein n=1 Tax=Selaginella moellendorffii RepID=D8RCP7_SELML	1.63e-19	hypothetical protein SELMODRAFT_90370 [Selaginella moellendorffii] >gi|300163562|gb|EFJ30173.1| hypothetical protein SELMODRAFT_90370 [Selaginella moellendorffii]	FOG: Leucine rich repeat	-	NA
			::: :::::::::::::
			Target 416 CCUCCCCUCCCCCUCCCC 433
mir03	454547	2	miRNA 18 GGAAGGGAGGGGGAGGGC 1	Translation	mir03	454547	-	-	-	-	-	-	START-like_dom	zinc ion binding | metallopeptidase activity | proteolysis and peptidolysis	GO:0008270 | GO:0008237 | GO:0006508
			::::::::: :::::::
			Target 1089 CCUUCCCUCACCCUCCCA 1106
mir03	457256	2	miRNA 18 GGAAGGGAGGGGGAGGGC 1	Translation	mir03	457256	-	-	-	-	-	-	START-like_dom	zinc ion binding | metallopeptidase activity | proteolysis and peptidolysis	GO:0008270 | GO:0008237 | GO:0006508
			::::::::: :::::::
			Target 1094 CCUUCCCUCACCCUCCCA 1111
mir03	429310	2	miRNA 18 GGAAGGGAGGGGGAGGGC 1	Cleavage	mir03	429310	2.58e-122	MORN repeat domain familiy protein n=1 Tax=Tisochrysis lutea RepID=X5DAH0_9EUKA	3.1e-97	Hypothetical protein, putative [Bodo saltans]	Junctional membrane complex protein Junctophilin and related MORN repeat proteins	-	NA
			::: :::::::::::::
			Target 667 CCUCCCCUCCCCCUCCCC 684
mir03	434204	2	miRNA 20 UCGGAAGGGAGGGGGAGGGC 1	Cleavage	mir03	434204	4.67e-36	Transmembrane protein, PF12077 family n=1 Tax=Leptospira sp. B5-022 RepID=M6DFM8_9LEPT	5.62e-39	hypothetical protein AMJ63_18110 [Myxococcales bacterium SG8_38_1]	-	-	NA
			: :: ::::::.:::::.::
			Target 290 AUCCGUCCCUCUCCCUCUCG 309
mir03	421733	2	miRNA 18 GGAAGGGAGGGGGAGGGC 1	Cleavage	mir03	421733	-	-	-	-	-	-	NA
			:: ::::::::::::..:
			Target 1257 CCGUCCCUCCCCCUCUUG 1274
mir03	467973	2	miRNA 18 GGAAGGGAGGGGGAGGGC 1	Cleavage	mir03	467973	0	Poly + RNA transport protein n=1 Tax=Chrysochromulina sp. CCMP291 RepID=A0A0M0JJ64_9EUKA	0	poly + RNA transport protein [Chrysochromulina sp. CCMP291]	Ubiquitin activating enzyme UBA1	Ubiquitin--protein ligase.	Ub-activating_enz_E1_C,ThiF_NAD_FAD-bd,UBA_E1_Cys,NAD(P)-bd_dom	ubiquitin cycle | protein modification | ubiquitinprotein ligase activity | ubiquitin activating enzyme activity | catalytic activity	GO:0006512 | GO:0006464 | GO:0004842 | GO:0004839 | GO:0003824
			.: :.:::::::::::::
			Target 823 UCCUUCCUCCCCCUCCCG 840
mir03	463115	2	miRNA 18 GGAAGGGAGGGGGAGGGC 1	Cleavage	mir03	463115	8.88e-17	Putative uncharacterized protein n=1 Tax=Selaginella moellendorffii RepID=D8R7F7_SELML	9.44e-17	PREDICTED: probable galacturonosyltransferase-like 4 [Vigna radiata var. radiata]	-	-	Nucleotide-diphossugar_trans	transferase activity, transferring hexosyl groups | carbohydrate biosynthesis	GO:0016758 | GO:0016051
			:.:: :::::::::.:::
			Target 555 CUUUGCCUCCCCCUUCCG 572
mir03	213710	2	miRNA 18 GGAAGGGAGGGGGAGGGC 1	Cleavage	mir03	213710	5.29e-117	Utp20p n=1 Tax=Rhizophagus irregularis DAOM 197198w RepID=A0A015LCI7_9GLOM	5.86e-117	Utp20p [Rhizophagus irregularis DAOM 197198w]	-	-	ARM-like,DRIM,ARM-type_fold,tRNAsynth_1a_anticodon-bd
			::: :.:::::.::::::
			Target 3525 CCUCCUCUCCCUCUCCCG 3542
mir03	439938	2	miRNA 20 UCGGAAGGGAGGGGGAGGGC 1	Cleavage	mir03	439938	3.6e-128	Uncharacterized protein n=1 Tax=Chrysochromulina sp. CCMP291 RepID=A0A0M0JRK4_9EUKA	3.98e-128	hypothetical protein Ctob_010491 [Chrysochromulina sp. CCMP291]	-	-	NA
			: ::: : ::::::::::::
			Target 1159 ACCCUGCGCUCCCCCUCCCG 1178
mir03	357728	2.5	miRNA 19 CGGAAGGGAGGGGGAGGGC 1	Cleavage	mir03	357728	-	-	-	-	-	-	NA
			:::: :::::::.:::::
			Target 160 GCCUCCCCUCCCUCUCCCU 178
mir03	64886	2.5	miRNA 19 CGGAAGGGAGGGGGAGGGC 1	Cleavage	mir03	64886	1.75e-77	Uncharacterized protein n=1 Tax=Mucor circinelloides f. circinelloides (strain 1006PhL) RepID=S2KF88_MUCC1	1.94e-77	hypothetical protein HMPREF1544_02074 [Mucor circinelloides f. circinelloides 1006PhL]	-	-	AAA+_ATPase,ATPase_AAA_core,P-loop_NTPase	nucleosidetriphosphatase activity | ATP binding | nucleotide binding	GO:0017111 | GO:0005524 | GO:0000166
			::: :::::::.:.:::.:
			Target 285 GCCCUCCCUCCUCUUCCUG 303
mir03	456571	2.5	miRNA 19 CGGAAGGGAGGGGGAGGGC 1	Cleavage	mir03	456571	-	-	-	-	-	-	NA
			::.::: .::::.::::::
			Target 693 GCUUUCGUUCCCUCUCCCG 711
mir03	441567	2.5	miRNA 19 CGGAAGGGAGGGGGAGGGC 1	Cleavage	mir03	441567	-	-	-	-	-	-	NA
			::. ::::::.::.:::::
			Target 400 GCUCUCCCUCUCCUUCCCG 418
mir03	434872	2.5	miRNA 19 CGGAAGGGAGGGGGAGGGC 1	Translation	mir03	434872	-	-	-	-	-	-	NA
			::::::::: :..:::.::
			Target 10 GCCUUCCCUGCUUCUCUCG 28
mir03	452107	2.5	miRNA 19 CGGAAGGGAGGGGGAGGGC 1	Cleavage	mir03	452107	2.03e-16	Voltage-gated ion channel superfamily n=1 Tax=Micromonas pusilla (strain CCMP1545) RepID=C1N8K1_MICPC	2.25e-16	voltage-gated ion channel superfamily [Micromonas pusilla CCMP1545] >gi|226454413|gb|EEH51719.1| voltage-gated ion channel superfamily [Micromonas pusilla CCMP1545]	K+-channel ERG and related proteins, contain PAS/PAC sensor domain	-	Ion_trans_dom	membrane | cation transport | cation channel activity	GO:0016020 | GO:0006812 | GO:0005261
			::: ::.:::.:::::.::
			Target 470 GCCGUCUCUCUCCCUCUCG 488
mir03	122829	2.5	miRNA 19 CGGAAGGGAGGGGGAGGGC 1	Cleavage	mir03	122829	-	-	-	-	Serine/threonine protein kinase	Acid--D-amino-acid ligases (peptide synthases).	NA	ribosomal S6glutamic acid ligase activity | acidamino acid ligase activity | UDPNacetylmuramoylalanylDglutamyl2,6diaminopimelateDalanylDalanine ligase activity	GO:0018169 | GO:0016881 | GO:0008766
			::.: :.:::::.::::::
			Target 1628 GCUUGCUCUCCCUCUCCCG 1646
mir03	104656	2.5	miRNA 19 CGGAAGGGAGGGGGAGGGC 1	Cleavage	mir03	104656	3.04e-118	Uncharacterized protein n=1 Tax=Chrysochromulina sp. CCMP291 RepID=A0A0M0JLE4_9EUKA	3.37e-118	hypothetical protein Ctob_007831 [Chrysochromulina sp. CCMP291]	Calcium-responsive transcription coactivator	-	NA
			: :::::::::.:.:.:::
			Target 1756 GACUUCCCUCCUCUUUCCG 1774
mir03	241767	2.5	miRNA 19 CGGAAGG-GAGGGGGAGGGC 1	Cleavage	mir03	241767	2.15e-14	Uncharacterized protein n=1 Tax=Glycine max RepID=K7MU01_SOYBN	2.38e-14	hypothetical protein GLYMA_18G221400 [Glycine max]	-	-	Sec7_dom,Sec7_alpha_orthog
			::::::: ::::::::.:::
			Target 562 GCCUUCCUCUCCCCCUUCCG 581
mir03	96160	2.5	miRNA 19 CGGAAGGGAGGGGGAGGGC 1	Cleavage	mir03	96160	-	-	8.32e-37	hypothetical protein SARC_15621, partial [Sphaeroforma arctica JP610] >gi|906927574|gb|KNC71836.1| hypothetical protein SARC_15621, partial [Sphaeroforma arctica JP610]	Serine/threonine protein kinase	-	Ig-like_fold,HAD-like_dom,Oxoglu/Fe-dep_dioxygenase
			:::: ::.:.::::::.::
			Target 2943 GCCUCCCUUUCCCCUCUCG 2961
mir03	443582	2.5	miRNA 20 UCGGAAGGGAGGGGGAGGGC 1	Cleavage	mir03	443582	-	-	-	-	-	-	NA
			.:::: : ::.:::::::::
			Target 1 GGCCUCCACUUCCCCUCCCG 20
mir03	462610	2.5	miRNA 18 GGAAGGGAGGGGGAGGGC 1	Cleavage	mir03	462610	5.21e-81	Uncharacterized protein n=1 Tax=Chrysochromulina sp. CCMP291 RepID=A0A0M0JAZ9_9EUKA	5.77e-81	hypothetical protein Ctob_005613 [Chrysochromulina sp. CCMP291]	-	-	AB_hydrolase
			::::.:.:::.::::::
			Target 25 CCUUUCUUCCUCCUCCCA 42
mir03	316081	2.5	miRNA 18 GGAAGGGAGGGGGAGGGC 1	Cleavage	mir03	316081	-	-	-	-	Uncharacterized conserved protein	-	NA	integral to membrane | Gprotein coupled receptor protein signaling pathway | rhodopsinlike receptor activity	GO:0016021 | GO:0007186 | GO:0001584
			::::::::::::: :..:
			Target 150 CCUUCCCUCCCCCCCUUG 167
mir03	463741	2.5	miRNA 19 CGGAAGG-GAGGGGGAGGGC 1	Cleavage	mir03	463741	-	-	-	-	Guanine nucleotide exchange factor	-	Sec7_dom,Sec7_alpha_orthog	regulation of transcription, DNAdependent | transcription factor activity	GO:0006355 | GO:0003700
			::::::: ::::::::.:::
			Target 1214 GCCUUCCUCUCCCCCUUCCG 1233
mir03	444467	2.5	miRNA 18 GGAAGGGAGGGGGAGGGC 1	Cleavage	mir03	444467	2.65e-135	Calcium-dependent protein n=1 Tax=Chrysochromulina sp. CCMP291 RepID=A0A0M0K6X1_9EUKA	2.93e-135	calcium-dependent protein [Chrysochromulina sp. CCMP291]	Ca2+/calmodulin-dependent protein kinase, EF-Hand protein superfamily	-	Ser/Thr_dual-sp_kinase,EF_hand_dom,EF-hand-dom_pair,Prot_kinase_dom,Kinase-like_dom	protein amino acid phosphorylation | ATP binding | calcium ion binding | proteintyrosine kinase activity | protein serine/threonine kinase activity | protein kinase activity	GO:0006468 | GO:0005524 | GO:0005509 | GO:0004713 | GO:0004674 | GO:0004672
			..:::.::::::.::.::
			Target 1799 UUUUCUCUCCCCUUCUCG 1816
mir03	240385	2.5	miRNA 19 CGGAAGGGAGGGGGAGGGC 1	Translation	mir03	240385	-	-	-	-	-	-	NA
			::: :::::: ::::.:::
			Target 190 GCCAUCCCUCGCCCUUCCG 208
mir03	447596	2.5	miRNA 19 CGGAAGGGAGGGGGAGGGC 1	Cleavage	mir03	447596	-	-	-	-	-	-	NA
			::: :.::::::::::::
			Target 534 GCCCCCUCUCCCCCUCCCG 552
mir03	241089	2.5	miRNA 19 CGGAAGGGAGGGGGAGGGC 1	Translation	mir03	241089	-	-	-	-	-	-	NA
			::: :::::: ::::.:::
			Target 178 GCCAUCCCUCGCCCUUCCG 196
mir03	426069	2.5	miRNA 19 CGGAAGGGAGGGGGAGGGC 1	Cleavage	mir03	426069	1.09e-59	Uncharacterized protein n=1 Tax=marine sediment metagenome RepID=A0A0F9D104_9ZZZZ	3.01e-60	glutamine cyclotransferase [Dehalococcoidia bacterium SG8_51_3]	-	-	WD40/YVTN_repeat-like_dom,Quino_amine_DH_bsu
			::: ::::::: :::::.:
			Target 83 GCCCUCCCUCCACCUCCUG 101
mir03	465848	2.5	miRNA 18 GGAAGGGAGGGGGAGGGC 1	Cleavage	mir03	465848	-	-	-	-	Nuclear receptor coregulator SMRT/SMRTER, contains Myb-like domains	-	Znf_C2H2	zinc ion binding | proteolysis and peptidolysis | nucleus | cysteinetype endopeptidase activity | nucleic acid binding	GO:0008270 | GO:0006508 | GO:0005634 | GO:0004197 | GO:0003676
			::::::::::::. .:::
			Target 4732 CCUUCCCUCCCCUCUCCG 4749
mir03	237460	2.5	miRNA 19 CGGAAGGGAGGGGGAGGGC 1	Translation	mir03	237460	-	-	-	-	-	-	NA
			::: :::::: ::::.:::
			Target 556 GCCAUCCCUCGCCCUUCCG 574
mir03	195468	2.5	miRNA 18 GGAAGGGAGGGGGAGGGC 1	Cleavage	mir03	195468	-	-	-	-	Leucine permease transcriptional regulator	-	NA
			:: ::::::::::::.:
			Target 271 CCCUCCCUCCCCCUCUCC 288
mir03	97320	2.5	miRNA 19 CGGAAGGGAGGGGGAGGGC 1	Translation	mir03	97320	1.26e-07	Protein egl-isoform e n=1 Tax=Chrysochromulina sp. CCMP291 RepID=A0A0M0JAC4_9EUKA	1.39e-07	protein egl- isoform e [Chrysochromulina sp. CCMP291]	EGL-Nine (EGLN) protein	-	Pro_4_hyd_alph,Oxoglu/Fe-dep_dioxygenase,DOT1_dom_Pfam,SAM-dependent_MTases	protein metabolism | oxidoreductase activity, acting on paired donors, with incorporation or reduction of molecular oxygen, 2oxoglutarate as one donor, and incorporation of one atom each of oxygen into both donors | Sadenosylmethioninedependent methyltransferase activity	GO:0019538 | GO:0016706 | GO:0008757
			::: :::::: ::::.:::
			Target 475 GCCAUCCCUCGCCCUUCCG 493
mir03	67559	2.5	miRNA 18 GGAAGGGAGGGGGAGGGC 1	Cleavage	mir03	67559	4.78e-26	Vesicle transport protein n=1 Tax=Chrysochromulina sp. CCMP291 RepID=A0A0M0JAR6_9EUKA	5.3e-26	vesicle transport protein [Chrysochromulina sp. CCMP291]	Membrane protein involved in ER to Golgi transport	-	NA
			::: :.:::::::::::
			Target 209 CCUGCUCUCCCCCUCCCC 226
mir03	442430	2.5	miRNA 18 GGAAGGGAGGGGGAGGGC 1	Cleavage	mir03	442430	-	-	-	-	-	-	NA
			::: ::::::::.::::
			Target 89 CCUCCCCUCCCCUUCCCU 106
mir03	365317	2.5	miRNA 18 GGAAGGGAGGGGGAGGGC 1	Cleavage	mir03	365317	-	-	-	-	-	-	NA
			:: ::::::::: :::::
			Target 48 CCCUCCCUCCCCGUCCCG 65
mir03	462433	2.5	miRNA 18 GGAAGGGAGGGGGAGGGC 1	Translation	mir03	462433	8.24e-12	Uncharacterized protein n=1 Tax=Chrysochromulina sp. CCMP291 RepID=A0A0M0JWJ1_9EUKA	9.13e-12	hypothetical protein Ctob_014500 [Chrysochromulina sp. CCMP291]	-	-	NA
			::::::: :::::::.:
			Target 627 CCUUCCCCCCCCCUCUCU 644
mir03	71492	2.5	miRNA 18 GGAAGGGAGGGGGAGGGC 1	Cleavage	mir03	71492	4.49e-119	Mitochondrial carrier domain-containing protein n=1 Tax=Chrysochromulina sp. CCMP291 RepID=A0A0M0JJF1_9EUKA	4.97e-119	mitochondrial carrier domain-containing protein [Chrysochromulina sp. CCMP291]	-	-	Mt_carrier_dom
			:: ::::::::.:::::
			Target 954 CCCUCCCUCCCUCUCCCU 971
mir03	435993	2.5	miRNA 18 GGAAGGGAGGGGGAGGGC 1	Cleavage	mir03	435993	-	-	-	-	K+-channel ERG and related proteins, contain PAS/PAC sensor domain	-	NA
			:: ::::::::::::.:
			Target 400 CCCUCCCUCCCCCUCUCU 417
mir03	441608	2.5	miRNA 18 GGAAGGGAGGGGGAGGGC 1	Cleavage	mir03	441608	-	-	-	-	-	-	NA
			: :::::::::.:::::
			Target 1013 ACCUCCCUCCCCUUCCCG 1030
mir03	443471	2.5	miRNA 18 GGAAGGGAGGGGGAGGGC 1	Cleavage	mir03	443471	5.39e-73	Snf7 family protein (Fragment) n=1 Tax=Chrysochromulina sp. CCMP291 RepID=A0A0M0JXW1_9EUKA	5.97e-73	snf7 family protein, partial [Chrysochromulina sp. CCMP291]	Vacuolar assembly/sorting protein DID4	-	NA	molecular function unknown	GO:0005554
			::: :.:::::::::::
			Target 861 CCUCCUCUCCCCCUCCCU 878
mir03	446089	2.5	miRNA 18 GGAAGGGAGGGGGAGGGC 1	Cleavage	mir03	446089	1.61e-24	Putative glutathione transferase n=1 Tax=Xanthomonas translucens pv. graminis ART-Xtg29 RepID=K8Z4T7_XANCT	1.78e-24	glutathione transferase [Xanthomonas translucens] >gi|422797793|gb|EKU25994.1| putative glutathione transferase [Xanthomonas translucens pv. graminis ART-Xtg29]	Glutathione S-transferase	-	Thioredoxin-like_fold,Glutathione_S-Trfase_N,GST_C,Glutathione-S-Trfase_C-like
			:: ::::::::.:::::
			Target 971 CCCUCCCUCCCUCUCCCU 988
mir03	367697	2.5	miRNA 18 GGAAGGGAGGGGGAGGGC 1	Cleavage	mir03	367697	9.76e-22	Putative glutathione transferase n=1 Tax=Xanthomonas translucens pv. graminis ART-Xtg29 RepID=K8Z4T7_XANCT	1.08e-21	glutathione transferase [Xanthomonas translucens] >gi|422797793|gb|EKU25994.1| putative glutathione transferase [Xanthomonas translucens pv. graminis ART-Xtg29]	Glutathione S-transferase	-	Glutathione-S-Trfase_C-like,Thioredoxin-like_fold,GST_C,Glutathione_S-Trfase_N	protein biosynthesis | ribosome | intracellular | structural constituent of ribosome	GO:0006412 | GO:0005840 | GO:0005622 | GO:0003735
			:: ::::::::.:::::
			Target 1062 CCCUCCCUCCCUCUCCCU 1079
mir03	455448	2.5	miRNA 18 GGAAGGGAGGGGGAGGGC 1	Cleavage	mir03	455448	4.98e-110	Carrier protein n=1 Tax=Thecamonas trahens ATCC 50062 RepID=A0A0L0D9T3_THETB	5.52e-110	carrier protein [Thecamonas trahens ATCC 50062] >gi|906555841|gb|KNC49084.1| carrier protein [Thecamonas trahens ATCC 50062]	Mitochondrial fatty acid anion carrier protein/Uncoupling protein	-	Mt_carrier_dom	membrane | mitochondrial transport | transport | mitochondrial inner membrane | mitochondrion | binding | transporter activity	GO:0016020 | GO:0006839 | GO:0006810 | GO:0005743 | GO:0005739 | GO:0005488 | GO:0005215
			.:: :::::::::::::
			Target 1047 UCUCCCCUCCCCCUCCCC 1064
mir03	455870	2.5	miRNA 18 GGAAGGGAGGGGGAGGGC 1	Cleavage	mir03	455870	7.27e-10	hypothetical protein n=1 Tax=Sharpea azabuensis RepID=UPI00051B680F	8.05e-10	hypothetical protein [Sharpea azabuensis]	-	-	SAM-dependent_MTases,RNA_methylase_dom	Nmethyltransferase activity | DNA methylation | DNA binding	GO:0008170 | GO:0006306 | GO:0003677
			::: :::::.:::::::
			Target 649 CCUCCCCUCUCCCUCCCC 666
mir03	416006	2.5	miRNA 18 GGAAGGGAGGGGGAGGGC 1	Cleavage	mir03	416006	0	Glutamyl-tRNA synthetase n=1 Tax=Chrysochromulina sp. CCMP291 RepID=A0A0M0JF47_9EUKA	0	glutamyl-tRNA synthetase [Chrysochromulina sp. CCMP291]	Glutamyl-tRNA synthetase (mitochondrial)	Glutamate--tRNA ligase.	Rossmann-like_a/b/a_fold,Glu/Gln-tRNA-synth_Ib_cat-dom,Glu/Gln-tRNA-synth_Ib_a-bdl,aa-tRNA-synth_I_codon-bd_sub2,aa-tRNA-synth_I_codon-bd	glutamatetRNA ligase complex | transport | glutamyltRNA aminoacylation | tRNA aminoacylation for protein translation | cytoplasm | ATP binding | transporter activity | glutamatetRNA ligase activity | tRNA ligase activity	GO:0009332 | GO:0006810 | GO:0006424 | GO:0006418 | GO:0005737 | GO:0005524 | GO:0005215 | GO:0004818 | GO:0004812
			:: :::::::::::::.
			Target 953 CCCUCCCUCCCCCUCCUC 970
mir03	98528	2.5	miRNA 20 UCGGAAGGGAGGGGGAGGGC 1	Cleavage	mir03	98528	-	-	-	-	C-type lectin	-	NA
			: ::: .:::::.:::.:::
			Target 1735 AACCUCUCCUCCUCCUUCCG 1754
mir03	452332	2.5	miRNA 18 GGAAGGGAGGGGGAGGGC 1	Cleavage	mir03	452332	-	-	-	-	Serine/threonine protein kinase	-	Zn2-C6_fun-type_DNA-bd	zinc ion binding | regulation of transcription, DNAdependent | nucleus | transcription factor activity	GO:0008270 | GO:0006355 | GO:0005634 | GO:0003700
			::: ::::::::::.::
			Target 2115 CCUGCCCUCCCCCUUCCU 2132
mir03	470658	2.5	miRNA 18 GGAAGGGAGGGGGAGGGC 1	Cleavage	mir03	470658	1.3e-28	PREDICTED: importin-9 n=1 Tax=Colobus angolensis palliatus RepID=UPI0005F423EB	1.44e-28	PREDICTED: importin-9 [Colobus angolensis palliatus]	Predicted importin 9	UTP--glucose-1-phosphate uridylyltransferase.	Importin-beta_N,ARM-like,ARM-type_fold,Trimer_LpxA-like	protein transporter activity | cytoplasm | nuclear pore | nucleus | UTPglucose1phosphate uridylyltransferase activity | proteinnucleus import, docking	GO:0008565 | GO:0005737 | GO:0005643 | GO:0005634 | GO:0003983 | GO:0000059
			:: :::::.::::::::
			Target 2317 CCCUCCCUUCCCCUCCCC 2334
mir03	363940	2.5	miRNA 18 GGAAGGGAGGGGGAGGGC 1	Cleavage	mir03	363940	-	-	-	-	-	-	NA
			:. :::::::::.::.::
			Target 148 CUCUCCCUCCCCUUCUCG 165
mir03	222786	2.5	miRNA 18 GGAAGGGAGGGGGAGGGC 1	Cleavage	mir03	222786	1.98e-51	Peptidyl-prolyl cis-trans isomerase n=1 Tax=Chrysochromulina sp. CCMP291 RepID=A0A0M0JRI9_9EUKA	2.2e-51	mop family transporter: multidrug efflux [Chrysochromulina sp. CCMP291]	-	Peptidylprolyl isomerase.	PPIase_FKBP_dom	cyclophilintype peptidylprolyl cistrans isomerase activity | FK506sensitive peptidylprolyl cistrans isomerase | protein folding | cyclophilin | peptidylprolyl cistrans isomerase activity	GO:0042027 | GO:0030051 | GO:0006457 | GO:0004600 | GO:0003755
			: ::.:::::.:::::.:
			Target 13 CGUUUCCUCCUCCUCCUG 30
mir03	220095	2.5	miRNA 18 GGAAGGGAGGGGGAGGGC 1	Cleavage	mir03	220095	-	-	-	-	-	-	POZ_dom
			::: ::::::::: ::::
			Target 41 CCUCCCCUCCCCCCCCCG 58
mir03	230542	2.5	miRNA 18 GGAAGGGAGGGGGAGGGC 1	Translation	mir03	230542	-	-	-	-	-	-	NA
			:::::..:: .:::::::
			Target 66 CCUUCUUUCGUCCUCCCG 83
mir03	230469	2.5	miRNA 18 GGAAGGGAGGGGGAGGGC 1	Translation	mir03	230469	-	-	-	-	-	-	NA
			:::::..:: .:::::::
			Target 66 CCUUCUUUCGUCCUCCCG 83
mir03	232722	2.5	miRNA 18 GGAAGGGAGGGGGAGGGC 1	Translation	mir03	232722	-	-	-	-	-	-	NA
			:::::..:: .:::::::
			Target 66 CCUUCUUUCGUCCUCCCG 83
mir03	360563	2.5	miRNA 18 GGAAGGGAGGGGGAGGGC 1	Cleavage	mir03	360563	-	-	-	-	-	-	NA
			:. :::::::::.::.::
			Target 148 CUCUCCCUCCCCUUCUCG 165
mir03	372179	3	miRNA 20 UCGGAAGGGAGGGGGAGGGC 1	Translation	mir03	372179	7.64e-82	Uncharacterized protein n=1 Tax=Vitrella brassicaformis CCMP3155 RepID=A0A0G4EBF7_9ALVE	8.47e-82	unnamed protein product [Vitrella brassicaformis CCMP3155]	Glyoxalase	Lactoylglutathione lyase.	Glyas_Bleomycin-R_OHBP_Dase,Glyas_Fos-R_dOase_dom	carbohydrate metabolism | lactoylglutathione lyase activity	GO:0005975 | GO:0004462
			::::::::::: ::::.:.
			Target 336 AGCCUUCCCUCACCCUUCUC 355
mir03	420576	3	miRNA 20 UCGGAAGGGAGGGGGAGGGC 1	Cleavage	mir03	420576	1.72e-158	Phosphoribosylglycinamide synthetase n=1 Tax=Chrysochromulina sp. CCMP291 RepID=A0A0M0JBZ9_9EUKA	1.91e-158	phosphoribosylglycinamide synthetase [Chrysochromulina sp. CCMP291]	Glycinamide ribonucleotide synthetase (GARS)/Aminoimidazole ribonucleotide synthetase (AIRS)	-	ATP_grasp_subdomain_2,ATP-grasp
			:::: ::::::.::::::.
			Target 1546 AGCCCUCCCUCUCCCUCCUC 1565
mir03	450714	3	miRNA 20 UCGGAAGGGAGGGGGAGGGC 1	Translation	mir03	450714	0	Phytoene dehydrogenase n=1 Tax=Chrysochromulina sp. CCMP291 RepID=A0A0M0J6L6_9EUKA	0	phytoene dehydrogenase [Chrysochromulina sp. CCMP291]	Phytoene desaturase	-	NA	electron transport	GO:0006118
			::::::::::: ::.:::.
			Target 1055 AGCCUUCCCUCGCCUUCCUC 1074
mir03	112342	3	miRNA 20 UCGGAAGGGAGGGGGAGGGC 1	Cleavage	mir03	112342	2.52e-08	RNA binding protein, putative n=1 Tax=Ricinus communis RepID=B9RZV5_RICCO	2.79e-08	RNA binding protein, putative [Ricinus communis] >gi|223541589|gb|EEF43138.1| RNA binding protein, putative [Ricinus communis]	Transcription initiation factor TFIID, subunit BDF1 and related bromodomain proteins	Histone acetyltransferase.	Agenet_dom_plant,Agenet-like_dom	histone acetyltransferase activity | RNA binding	GO:0004402 | GO:0003723
			:::: ::::::..:.:.:::
			Target 2972 AGCCGUCCCUCUUCUUUCCG 2991
mir03	462892	3	miRNA 20 UCGGAAGGGAGGGGGAGGGC 1	Cleavage	mir03	462892	-	-	-	-	Transcription initiation factor TFIID, subunit BDF1 and related bromodomain proteins	-	Agenet_dom_plant,Agenet-like_dom	RNA binding	GO:0003723
			:::: ::::::..:.:.:::
			Target 3218 AGCCGUCCCUCUUCUUUCCG 3237
mir03	95349	3	miRNA 19 CGGAAGGGAGGGGGAGGGC 1	Cleavage	mir03	95349	-	-	-	-	Collagens (type IV and type XIII), and related proteins	-	NA
			:.:::::::.:.::::.:
			Target 3 GUCUUCCCUUCUCCUCUCC 21
mir03	123133	3	miRNA 19 CGGAAGGGAGGGGGAGGGC 1	Cleavage	mir03	123133	2.68e-38	E3 ubiquitin-protein ligase ubr1 n=1 Tax=Chrysochromulina sp. CCMP291 RepID=A0A0M0K2D7_9EUKA	2.96e-38	e3 ubiquitin-protein ligase ubr1 [Chrysochromulina sp. CCMP291]	N-end rule pathway, recognition component UBR1	-	Znf_UBR,Ankyrin_rpt-contain_dom	ubiquitin cycle | ubiquitinprotein ligase activity	GO:0006512 | GO:0004842
			::::::.:::::.:: :.:
			Target 443 GCCUUCUCUCCCUCUGCUG 461
mir03	432248	3	miRNA 18 GGAAGGGAGGGGGAGGGC 1	Cleavage	mir03	432248	1.38e-39	Uncharacterized protein n=1 Tax=Vitrella brassicaformis CCMP3155 RepID=A0A0G4EXG8_9ALVE	1.53e-39	unnamed protein product [Vitrella brassicaformis CCMP3155]	Predicted flavoprotein	-	Flavoprotein-like,FMN_Rdtase-like
			::::::.:::::::::
			Target 24 CCUUCCUUCCCCCUCCAU 41
mir03	113111	3	miRNA 20 UCGGAAGGGAGGGGGAGGGC 1	Cleavage	mir03	113111	1.15e-23	Lipopolysaccharide-modifying protein n=1 Tax=Chrysochromulina sp. CCMP291 RepID=A0A0M0JBV7_9EUKA	1.28e-23	lipopolysaccharide-modifying protein [Chrysochromulina sp. CCMP291]	Tousled-like protein kinase	-	AMP-dep_Synth/Lig	metabolism | catalytic activity	GO:0008152 | GO:0003824
			.:::: ::::::.:::::.
			Target 712 GGCCUCCCCUCCUCCUCCUC 731
mir03	461087	3	miRNA 20 UCGGAAGGGAGGGGGAGGGC 1	Cleavage	mir03	461087	7.99e-58	Predicted protein n=1 Tax=Phaeodactylum tricornutum (strain CCAP 1055/1) RepID=B7FTG7_PHATC	8.85e-58	predicted protein [Phaeodactylum tricornutum CCAP 1055/1] >gi|217410726|gb|EEC50655.1| predicted protein [Phaeodactylum tricornutum CCAP 1055/1]	Cl- channel CLC-3 and related proteins (CLC superfamily)	-	Cl-channel_core	membrane | chloride transport | voltagegated chloride channel activity	GO:0016020 | GO:0006821 | GO:0005247
			.::. :::::..::::::.:
			Target 8 GGCUCUCCCUUUCCCUCCUG 27
mir03	460988	3	miRNA 20 UCGGAAGGGAGGGGGAGGGC 1	Translation	mir03	460988	2.32e-128	Uncharacterized protein n=1 Tax=Guillardia theta CCMP2712 RepID=L1IDP1_GUITH	2.57e-128	hypothetical protein GUITHDRAFT_166233 [Guillardia theta CCMP2712] >gi|428165380|gb|EKX34376.1| hypothetical protein GUITHDRAFT_166233 [Guillardia theta CCMP2712]	GTP-binding protein GP-1	-	P-loop_NTPase,Transl_elong_EF1A/Init_IF2_C,Transl_B-barrel	proteinsynthesizing GTPase activity | protein biosynthesis | GTP binding | GTPase activity	GO:0008547 | GO:0006412 | GO:0005525 | GO:0003924
			::.:::::: :: ::::.::
			Target 33 AGUCUUCCCGCCGCCUCUCG 52
mir03	106145	3	miRNA 20 UCGGAAGGGAGGGGGAGGGC 1	Cleavage	mir03	106145	2.84e-11	Uncharacterized protein n=1 Tax=Lichtheimia ramosa RepID=A0A077WZT8_9FUNG	3.14e-11	hypothetical protein LRAMOSA05285 [Lichtheimia ramosa]	UDP-glucuronosyl and UDP-glucosyl transferase	-	AB_hydrolase,AB_hydrolase_5	transferase activity, transferring hexosyl groups | metabolism	GO:0016758 | GO:0008152
			::::: :::::: :::..::
			Target 1656 AGCCUGCCCUCCGCCUUUCG 1675
mir03	123114	3	miRNA 20 UCGGAAGG-GAGGGGGAGGGC 1	Cleavage	mir03	123114	-	-	-	-	-	-	NA
			::.::::: ::::::.::.::
			Target 397 AGUCUUCCUCUCCCCUUCUCG 417
mir03	61076	3	miRNA 19 CGGAAGGGAGGGGGAGGGC 1	Translation	mir03	61076	1.39e-28	Serine threonine protein kinase n=1 Tax=Chrysochromulina sp. CCMP291 RepID=A0A0M0JPJ3_9EUKA	1.53e-28	serine threonine protein kinase [Chrysochromulina sp. CCMP291]	MAPK related serine/threonine protein kinase	-	Ser/Thr_dual-sp_kinase,Prot_kinase_dom,Kinase-like_dom	protein amino acid phosphorylation | ATP binding | proteintyrosine kinase activity | protein serine/threonine kinase activity | protein kinase activity	GO:0006468 | GO:0005524 | GO:0004713 | GO:0004674 | GO:0004672
			::::::::: :::::.:.
			Target 650 GCCUUCCCUGCCCCUUCUC 668
mir03	102888	3	miRNA 20 UCGGAAGG-GAGGGGGAGGGC 1	Cleavage	mir03	102888	-	-	-	-	p53-interacting protein 53BP/ASPP, contains ankyrin and SH3 domains	-	NA
			::.::::: ::::::.::.::
			Target 310 AGUCUUCCUCUCCCCUUCUCG 330
mir03	113594	3	miRNA 20 UCGGAAGG-GAGGGGGAGGGC 1	Cleavage	mir03	113594	-	-	-	-	p53-interacting protein 53BP/ASPP, contains ankyrin and SH3 domains	-	NA
			::.::::: ::::::.::.::
			Target 310 AGUCUUCCUCUCCCCUUCUCG 330
mir03	442233	3	miRNA 19 CGGAAGGGAGGGGGAGGGC 1	Translation	mir03	442233	-	-	-	-	K+-channel ERG and related proteins, contain PAS/PAC sensor domain	-	NA
			::.::::: :.:::::::
			Target 393 GCUUUCCCCCUCCCUCCCC 411
mir03	436376	3	miRNA 19 CGGAAGGGAGGGGGAGGGC 1	Cleavage	mir03	436376	-	-	-	-	-	-	NA
			::: ::::::.:::::.:
			Target 30 GCCCUCCCUCUCCCUCUCC 48
mir03	119374	3	miRNA 19 CGGAAGGGAGGGGGAGGGC 1	Cleavage	mir03	119374	1.86e-28	hypothetical protein n=1 Tax=Marinifilum fragile RepID=UPI0006D058BB	2.06e-28	hypothetical protein [Marinifilum fragile]	-	-	NA
			:::: :::::.:::::.:
			Target 433 GCCUGCCCUCUCCCUCUCC 451
mir03	353084	3	miRNA 20 UCGGAAGGGAGGGGGAGGGC 1	Cleavage	mir03	353084	-	-	-	-	-	-	NA
			: :::::.::..::::.::
			Target 217 AACCUUCUCUUUCCCUUCCU 236
mir03	426672	3	miRNA 19 CGGAAGGGAGGGGGAGGGC 1	Cleavage	mir03	426672	8.11e-148	Uncharacterized protein n=1 Tax=Chrysochromulina sp. CCMP291 RepID=A0A0M0KAW3_9EUKA	8.98e-148	hypothetical protein Ctob_016171 [Chrysochromulina sp. CCMP291]	Predicted dehydrogenase	-	NAD(P)-bd_dom,NmrA-like
			::.: ::::::::.:..::
			Target 52 GCUUCCCCUCCCCUUUUCG 70
mir03	460215	3	miRNA 19 CGGAAGGGAGGGGGAGGGC 1	Translation	mir03	460215	2.21e-83	Putative uncharacterized protein (Fragment) n=1 Tax=Phytophthora sojae (strain P6497) RepID=G5A7D7_PHYSP	6.57e-113	hypothetical protein AM588_10007110 [Phytophthora nicotianae]	Sulfate/bicarbonate/oxalate exchanger SAT-1 and related transporters (SLC26 family)	-	SLC26A/SulP_dom,RmlC-like_jellyroll,cNMP-bd_dom,cNMP-bd-like
			::::::.: .::.:::.::
			Target 983 GCCUUCUCGUCCUCUCUCG 1001
mir03	449578	3	miRNA 19 CGGAAGGGAGGGGGAGGGC 1	Cleavage	mir03	449578	-	-	-	-	Molecular chaperone (HSP90 family)	-	NA
			::: :::::::.:::: ::
			Target 2011 GCCGUCCCUCCUCCUCACG 2029
mir03	455488	3	miRNA 19 CGGAAGGGAGGGGGAGGGC 1	Translation	mir03	455488	3.03e-84	Uncharacterized protein n=1 Tax=Aphanomyces invadans RepID=A0A024TEJ9_9STRA	6.34e-115	hypothetical protein AM588_10007110 [Phytophthora nicotianae]	Sulfate/bicarbonate/oxalate exchanger SAT-1 and related transporters (SLC26 family)	-	RmlC-like_jellyroll,SLC26A/SulP_dom,cNMP-bd_dom,cNMP-bd-like
			::::::.: .::.:::.::
			Target 983 GCCUUCUCGUCCUCUCUCG 1001
mir03	363419	3	miRNA 18 GGAAGGGAGGGGGAGGGC 1	Cleavage	mir03	363419	2.02e-26	Putative uncharacterized protein n=1 Tax=Selaginella moellendorffii RepID=D8RWM2_SELML	2.24e-26	hypothetical protein SELMODRAFT_271141 [Selaginella moellendorffii] >gi|300156484|gb|EFJ23112.1| hypothetical protein SELMODRAFT_271141 [Selaginella moellendorffii]	Class IV sirtuins (SIR2 family)	-	Sirtuin_cat_small_dom,DHS-like_NAD/FAD-binding_dom,Ssirtuin_cat_dom	regulation of transcription, DNAdependent | chromatin silencing | chromatin silencing complex | DNA binding	GO:0006355 | GO:0006342 | GO:0005677 | GO:0003677
			.:::.:::::::::..:
			Target 461 UCUUUCCUCCCCCUUUCC 478
mir03	424207	3	miRNA 18 GGAAGGGAGGGGGAGGGC 1	Cleavage	mir03	424207	-	-	-	-	-	-	NA
			::::::.:.:.::::.:
			Target 609 CCUUCCUUUCUCCUCUCC 626
mir03	432570	3	miRNA 18 GGAAGGGAGGGGGAGGGC 1	Cleavage	mir03	432570	-	-	-	-	-	-	NA
			:::::.:::.::.:::.
			Target 607 CCUUCUCUCUCCUUCCUU 624
mir03	98050	3	miRNA 19 CGGAAGGGAGGGGGAGGGC 1	Cleavage	mir03	98050	8.33e-38	Uncharacterized protein n=1 Tax=Chrysochromulina sp. CCMP291 RepID=A0A0M0JWV0_9EUKA	9.23e-38	hypothetical protein Ctob_002584 [Chrysochromulina sp. CCMP291]	TATA box binding protein (TBP)-associated factor, RNA polymerase II	DNA-directed DNA polymerase.	FHA_dom,P-loop_NTPase,SMAD_FHA_domain	sigma DNA polymerase activity | theta DNA polymerase activity | nu DNA polymerase activity | kappa DNA polymerase activity | lambda DNA polymerase activity | mu DNA polymerase activity | iota DNA polymerase activity | eta DNA polymerase activity | regulation of transcription, DNAdependent | ATP binding | gamma DNAdirected DNA polymerase activity | zeta DNA polymerase activity | epsilon DNA polyme…	GO:0019984 | GO:0016452 | GO:0016451 | GO:0016450 | GO:0016449 | GO:0016448 | GO:0016000 | GO:0015999 | GO:0006355 | GO:0005524 | GO:0003895 | GO:0003894 | GO:0003893 | GO:0003891 | GO:0003890 | GO:0003889 | GO:0003887 | GO:0003677 | GO:0000160
			: ::::.::.:::.:::.:
			Target 2502 GGCUUCUCUUCCCUUCCUG 2520
mir03	442127	3	miRNA 20 UCGGAAGGGAGGGGGAGGGC 1	Cleavage	mir03	442127	1.43e-14	Mitochondrial carrier protein family and Mitochondrial substrate/solute carrier repeat and Mitochondrial carrier domain-containing protein n=1 Tax=Strongyloides ratti RepID=A0A090L9T4_STRRB	1.59e-14	Mitochondrial carrier protein family and Mitochondrial substrate/solute carrier repeat and Mitochondrial carrier domain-containing protein [Strongyloides ratti]	Mitochondrial solute carrier protein	-	Mt_carrier_dom	membrane | transport | binding	GO:0016020 | GO:0006810 | GO:0005488
			.:::: :.:::: :.:::::
			Target 382 GGCCUCCUCUCCGCUUCCCG 401
mir03	250970	3	miRNA 20 UCGGAAGGGAGGGGGAGGGC 1	Cleavage	mir03	250970	1.68e-20	Coccolith scale associated protein-2 n=1 Tax=Chrysochromulina sp. CCMP291 RepID=A0A0M0K1E4_9EUKA	1.86e-20	coccolith scale associated protein-2 [Chrysochromulina sp. CCMP291]	-	-	NA
			: ..::::::::.: :::::
			Target 764 AAUUUUCCCUCCUCGUCCCG 783
mir03	442024	3	miRNA 18 GGAAGGGAGGGGGAGGGC 1	Cleavage	mir03	442024	-	-	-	-	-	-	AB_hydrolase
			::::::::::::: .::
			Target 975 CCUUCCCUCCCCCCUCCU 992
mir03	52656	3	miRNA 18 GGAAGGGAGGGGGAGGGC 1	Cleavage	mir03	52656	0	DNA primase large subunit n=1 Tax=Chrysochromulina sp. CCMP291 RepID=A0A0M0K241_9EUKA	0	DNA primase large subunit [Chrysochromulina sp. CCMP291]	Eukaryotic-type DNA primase, large subunit	Nucleotidyltransferases.	NA	UTPgalactose1phosphate uridylyltransferase activity | nucleotidyltransferase activity | mannosephosphate guanylyltransferase activity | DNA polymerase V activity | tRNA guanylyltransferase activity | RNA guanylyltransferase activity | DNA replication, synthesis of RNA primer | alpha DNA polymerase:primase complex | sulfate adenylyltransferase activity | DNA primase activity | RNA helicase activit…	GO:0017103 | GO:0016779 | GO:0008905 | GO:0008723 | GO:0008193 | GO:0008192 | GO:0006269 | GO:0005658 | GO:0004779 | GO:0003896 | GO:0003724 | GO:0003720
			::::::::::::: ::.
			Target 585 CCUUCCCUCCCCCACCUC 602
mir03	350962	3	miRNA 20 UCGGAAGGGAGGGGGAGGGC 1	Cleavage	mir03	350962	1.57e-08	hypothetical protein n=1 Tax=Chromobacterium subtsugae RepID=UPI00069B7166	1.74e-08	hypothetical protein [Chromobacterium subtsugae]	Trypsin	-	Cupredoxin	copper ion binding	GO:0005507
			: ::::.:::.:::: .:::
			Target 726 AACCUUUCCUUCCCCGUCCG 745
mir03	72578	3	miRNA 18 GGAAGGGAGGGGGAGGGC 1	Cleavage	mir03	72578	1.11e-108	Putative uncharacterized protein (Fragment) n=1 Tax=Aureococcus anophagefferens RepID=F0Y4D0_AURAN	1.23e-108	hypothetical protein AURANDRAFT_13431, partial [Aureococcus anophagefferens] >gi|323454231|gb|EGB10101.1| hypothetical protein AURANDRAFT_13431, partial [Aureococcus anophagefferens]	-	-	ABC_transptr_periplasmic_BD
			::::.::.:::.::.::
			Target 345 ACUUCUCUUCCCUUCUCG 362
mir03	417498	3	miRNA 18 GGAAGGGAGGGGGAGGGC 1	Cleavage	mir03	417498	7.61e-163	Uncharacterized protein n=1 Tax=Chrysochromulina sp. CCMP291 RepID=A0A0M0JBT3_9EUKA	8.43e-163	hypothetical protein Ctob_000762 [Chrysochromulina sp. CCMP291]	Anaphase promoting complex, Cdc20, Cdh1, and Ama1 subunits	-	WD40/YVTN_repeat-like_dom,WD40_repeat_dom
			:::::::::.::::: :
			Target 438 CCUUCCCUCUCCCUCGCC 455
mir03	351637	3	miRNA 18 GGAAGGGAGGGGGAGGGC 1	Cleavage	mir03	351637	-	-	-	-	-	-	NA
			::::::::::::: ::.
			Target 1339 CCUUCCCUCCCCCCCCUC 1356
mir03	229733	3	miRNA 20 UCGGAAGGGAGGGGGAGGGC 1	Cleavage	mir03	229733	1.48e-25	Uncharacterized protein (Fragment) n=1 Tax=Chromera velia CCMP2878 RepID=A0A0G4GWR9_9ALVE	5.85e-23	unnamed protein product [Albugo candida]	-	-	Cupredoxin,Cu-oxidase_3	copper ion binding	GO:0005507
			: ::::.:::.:::: .:::
			Target 2092 AACCUUUCCUUCCCCGUCCG 2111
mir03	421791	3	miRNA 18 GGAAGGGAGGGGGAGGGC 1	Cleavage	mir03	421791	0	Amidophosphoribosyltransferase n=1 Tax=Chrysochromulina sp. CCMP291 RepID=A0A0M0JF39_9EUKA	0	amidophosphoribosyltransferase [Chrysochromulina sp. CCMP291]	Glutamine phosphoribosylpyrophosphate amidotransferase	Amidophosphoribosyltransferase.	PRibTrfase_dom,PRTase-like,Ntn_hydrolases_N,GATase_2_dom	transferase activity | nucleoside metabolism | purine base biosynthesis | metabolism | amidophosphoribosyltransferase activity	GO:0016740 | GO:0009116 | GO:0009113 | GO:0008152 | GO:0004044
			::::.::::..::::.:
			Target 1728 CCUUUCCUCUUCCUCUCU 1745
mir03	420443	3	miRNA 18 GGAAGGGAGGGGGAGGGC 1	Cleavage	mir03	420443	0	Amidophosphoribosyltransferase n=1 Tax=Chrysochromulina sp. CCMP291 RepID=A0A0M0JF39_9EUKA	0	amidophosphoribosyltransferase [Chrysochromulina sp. CCMP291]	Glutamine phosphoribosylpyrophosphate amidotransferase	Amidophosphoribosyltransferase.	PRibTrfase_dom,Ntn_hydrolases_N,PRTase-like,GATase_2_dom	transferase activity | nucleoside metabolism | purine base biosynthesis | metabolism | amidophosphoribosyltransferase activity	GO:0016740 | GO:0009116 | GO:0009113 | GO:0008152 | GO:0004044
			::::.::::..::::.:
			Target 1716 CCUUUCCUCUUCCUCUCU 1733
mir03	74380	3	miRNA 20 UCGGAAGGGAGGGGGAGGGC 1	Cleavage	mir03	74380	0	Insulin-degrading enzyme-like protein n=1 Tax=Chrysochromulina sp. CCMP291 RepID=A0A0M0J8Z4_9EUKA	0	insulin-degrading enzyme-like protein [Chrysochromulina sp. CCMP291]	N-arginine dibasic convertase NRD1 and related Zn2+-dependent endopeptidases, insulinase superfamily	Nardilysin.	Pept_M16_dom,Pept_M16_N,Peptidase_M16_C,Metalloenz_LuxS/M16	nardilysin activity | proteolysis and peptidolysis | metalloendopeptidase activity	GO:0016919 | GO:0006508 | GO:0004222
			: :.::::::::.:. ::::
			Target 1595 ACCUUUCCCUCCUCUGCCCG 1614
mir03	98399	3	miRNA 20 UCGGAAGGGAGGGGGAGGGC 1	Cleavage	mir03	98399	7.36e-45	Uncharacterized protein n=1 Tax=Saprolegnia diclina VS20 RepID=T0QV49_9STRA	8.15e-45	hypothetical protein SDRG_04232 [Saprolegnia diclina VS20] >gi|530740284|gb|EQC38526.1| hypothetical protein SDRG_04232 [Saprolegnia diclina VS20]	Mitochondrial Fe2+ transporter MMT1 and related transporters (cation diffusion facilitator superfamily)	-	Cation_efflux_TMD,Cation_efflux_CTD	membrane | cation transporter activity | cation transport	GO:0016020 | GO:0008324 | GO:0006812
			.:::: : :::::.::::.:
			Target 1555 GGCCUCCACUCCCUCUCCUG 1574
mir04	200284	1.5	miRNA 21 UGUACGUCGUGAGUCGGAAGG 1	Translation	mir04	200284	3.63e-07	Ligase/ankyrin repeat fused protein n=1 Tax=Micromonas sp. (strain RCC299 / NOUM17) RepID=C1EE08_MICSR	4.03e-07	ligase/ankyrin repeat fused protein [Micromonas sp. RCC299] >gi|226520468|gb|ACO66457.1| ligase/ankyrin repeat fused protein [Micromonas sp. RCC299]	-	-	NA
			: ::::::::: :::.:::::
			Target 368 AAAUGCAGCACGCAGUCUUCC 388
mir04	216609	2	miRNA 18 ACGUCGUGAGUCGGAAGG 1	Cleavage	mir04	216609	4.75e-12	50S ribosomal protein L35 n=1 Tax=Roseburia sp. CAG:309 RepID=R6YRS7_9FIRM	5.26e-12	50S ribosomal protein L35 [Roseburia sp. CAG:309]	-	-	NA	protein biosynthesis | ribosome | intracellular | structural constituent of ribosome	GO:0006412 | GO:0005840 | GO:0005622 | GO:0003735
			:::.::::::.::::::
			Target 230 UGCGGCACUCGGCCUUCA 247
mir04	465781	2	miRNA 21 UGUACGUCGUGAGUCGGAAGG 1	Cleavage	mir04	465781	1.22e-60	Tubulin-tyrosine ligase family protein n=1 Tax=Chrysochromulina sp. CCMP291 RepID=A0A0M0J367_9EUKA	1.36e-60	tubulin-tyrosine ligase family protein [Chrysochromulina sp. CCMP291]	Predicted tubulin-tyrosine ligase	-	NA	protein modification | tubulintyrosine ligase activity	GO:0006464 | GO:0004835
			.: :::::: ::::::::::
			Target 824 GCCUGCAGCCCUCAGCCUUCA 844
mir04	309643	2	miRNA 18 ACGUCGUGAGUCGGAAGG 1	Cleavage	mir04	309643	3.1e-19	glycerophosphodiester phosphodiesterase n=1 Tax=Peptococcaceae bacterium CEB3 RepID=UPI00069E9483	3.43e-19	glycerophosphodiester phosphodiesterase [Peptococcaceae bacterium CEB3]	Glycerophosphoryl diester phosphodiesterase	-	PLC-like_Pdiesterase_TIM-brl,GP_PDE_dom	glycerophosphodiester phosphodiesterase activity | glycerol metabolism	GO:0008889 | GO:0006071
			::::::::: :::::::
			Target 562 CGCAGCACUCCGCCUUCC 579
mir04	462234	2.5	miRNA 21 UGUACGUCGUGAGUCGGAAGG 1	Cleavage	mir04	462234	1.48e-87	Retinoblastoma-family protein (Fragment) n=1 Tax=Chrysochromulina sp. CCMP291 RepID=A0A0M0JK67_9EUKA	1.64e-87	retinoblastoma-family protein, partial [Chrysochromulina sp. CCMP291]	Rb (Retinoblastoma tumor suppressor)-related protein	-	RNaseH-like_dom,Cyclin-like,RB_A,RB_N,RB_B,RNase_HII/HIII_dom	ribonuclease H activity | RNA binding	GO:0004523 | GO:0003723
			.:::::::. :::.:.:::::
			Target 2210 GCAUGCAGUCCUCGGUCUUCC 2230
mir04	97340	2.5	miRNA 19 UACGUCGUGAGUCGGAAGG 1	Translation	mir04	97340	-	-	-	-	Nucleolar GTPase/ATPase p130	-	NA	oxidoreductase activity | metabolism | extracellular region | hormone activity	GO:0016491 | GO:0008152 | GO:0005576 | GO:0005179
			:::::::.: ..:::::::
			Target 3049 AUGCAGCGCGUGGCCUUCC 3067
mir04	98050	2.5	miRNA 21 UGUACGUCGUGAGUCGGAAGG 1	Translation	mir04	98050	8.33e-38	Uncharacterized protein n=1 Tax=Chrysochromulina sp. CCMP291 RepID=A0A0M0JWV0_9EUKA	9.23e-38	hypothetical protein Ctob_002584 [Chrysochromulina sp. CCMP291]	TATA box binding protein (TBP)-associated factor, RNA polymerase II	DNA-directed DNA polymerase.	FHA_dom,P-loop_NTPase,SMAD_FHA_domain	sigma DNA polymerase activity | theta DNA polymerase activity | nu DNA polymerase activity | kappa DNA polymerase activity | lambda DNA polymerase activity | mu DNA polymerase activity | iota DNA polymerase activity | eta DNA polymerase activity | regulation of transcription, DNAdependent | ATP binding | gamma DNAdirected DNA polymerase activity | zeta DNA polymerase activity | epsilon DNA polyme…	GO:0019984 | GO:0016452 | GO:0016451 | GO:0016450 | GO:0016449 | GO:0016448 | GO:0016000 | GO:0015999 | GO:0006355 | GO:0005524 | GO:0003895 | GO:0003894 | GO:0003893 | GO:0003891 | GO:0003890 | GO:0003889 | GO:0003887 | GO:0003677 | GO:0000160
			:: :::::: ::.:::::::
			Target 3140 ACCGGCAGCAGUCGGCCUUCC 3160
mir04	196520	2.5	miRNA 18 ACGUCGUGAGUCGGAAGG 1	Cleavage	mir04	196520	-	-	-	-	-	-	NA
			:::::.::: :::::::
			Target 515 AGCAGCGCUCCGCCUUCC 532
mir04	440614	2.5	miRNA 18 ACGUCGUGAGUCGGAAGG 1	Cleavage	mir04	440614	1.64e-43	Phytanoyl-CoA dioxygenase, putative n=1 Tax=Fimbriimonas ginsengisoli Gsoil 348 RepID=A0A068NR81_9BACT	1.82e-43	hypothetical protein [Fimbriimonas ginsengisoli] >gi|663071924|gb|AIE84079.1| phytanoyl-CoA dioxygenase, putative [Fimbriimonas ginsengisoli Gsoil 348]	Peroxisomal phytanoyl-CoA hydroxylase	-	NA
			::: :::::.:::::::
			Target 311 CGCACCACUCGGCCUUCC 328
mir04	466323	2.5	miRNA 18 ACGUCGUGAGUCGGAAGG 1	Cleavage	mir04	466323	1.19e-24	Uncharacterized protein n=1 Tax=Thecamonas trahens ATCC 50062 RepID=A0A0L0DCY1_THETB	1.31e-24	hypothetical protein AMSG_06342 [Thecamonas trahens ATCC 50062] >gi|906556954|gb|KNC50197.1| hypothetical protein AMSG_06342 [Thecamonas trahens ATCC 50062]	Fibrillins and related proteins containing Ca2+-binding EGF-like domains	-	TIR_dom	membrane | transmembrane receptor activity	GO:0016020 | GO:0004888
			::::: :::. :::::::
			Target 4623 UGCAGGACUUCGCCUUCC 4640
mir04	118805	3	miRNA 20 GUACGUCGUGAGUCGGAAGG 1	Cleavage	mir04	118805	6.3e-81	Uncharacterized protein n=1 Tax=Coccomyxa subellipsoidea C-169 RepID=I0YYA9_9CHLO	6.97e-81	hypothetical protein COCSUDRAFT_28806 [Coccomyxa subellipsoidea C-169] >gi|384249898|gb|EIE23378.1| hypothetical protein COCSUDRAFT_28806 [Coccomyxa subellipsoidea C-169]	D-3-phosphoglycerate dehydrogenase, D-isomer-specific 2-hydroxy acid dehydrogenase superfamily	With NAD(+) or NADP(+) as acceptor.	D-isomer_DH_NAD-bd,D-isomer_2_OHA_DH_cat_dom,NAD(P)-bd_dom	3ketoglucosereductase activity | 2hydroxytetrahydrofuran dehydrogenase activity | 5exohydroxycamphor dehydrogenase activity | epoxide dehydrogenase activity | oxidoreductase activity, acting on the CHOH group of donors, NAD or NADP as acceptor | steroid dehydrogenase activity | gluconate dehydrogenase activity | Lserine biosynthesis | mevaldate reductase activity | isocitrate dehydrogenase activi…	GO:0048258 | GO:0018453 | GO:0018452 | GO:0018451 | GO:0016616 | GO:0016229 | GO:0008875 | GO:0006564 | GO:0004495 | GO:0004448 | GO:0000253 | GO:0000252
			:: :: :::.::.:::::::
			Target 654 CACGCCGCAUUCGGCCUUCC 673
mir04	314592	3	miRNA 20 GUACGUCGUGAGUCGGAAGG 1	Cleavage	mir04	314592	1.36e-51	Putative membrane protein n=3 Tax=unclassified Coccolithovirus RepID=V5LQV9_9PHYC	-	-	Transcription factor TCF20	-	FTP1,Galactose-bd-like,FA58C	structural constituent of cell wall	GO:0005199
			:. ::::..:::.::::::.
			Target 24 CGAGCAGUGCUCGGCCUUCU 43
mir04	208792	3	miRNA 20 GUACGUCGUGAGUCGGAAGG 1	Translation	mir04	208792	1.67e-08	Uncharacterized protein n=1 Tax=Chrysochromulina sp. CCMP291 RepID=A0A0M0JZY6_9EUKA	1.85e-08	hypothetical protein Ctob_006929 [Chrysochromulina sp. CCMP291]	-	-	NA
			.:::::::: ::::.: :::
			Target 184 UAUGCAGCAGUCAGUCAUCC 203
mir04	113767	3	miRNA 19 UACGUCGUGAGUCGGAAGG 1	Cleavage	mir04	113767	1.81e-35	Aldo/keto reductase family oxidoreductase n=2 Tax=Streptomyces sp. (strain SPB074) RepID=B5GIT6_STRSH	2.01e-35	aldo/keto reductase family oxidoreductase [Streptomyces sp. SPB074]	Aldo/keto reductase family proteins	Acting on the CH-OH group of donors.	NADP_OxRdtase_dom	ketoreductase activity | versicolorin reductase activity | myrtenol dehydrogenase activity | 1phenylethanol dehydrogenase activity | hydroxymethylmethylsilanediol oxidase activity | chloral hydrate dehydrogenase activity | pinocarveol dehydrogenase activity | oxidoreductase activity, acting on CHOH group of donors | oxidoreductase activity | alkanesulfonate monooxygenase activity | glucose dehydr…	GO:0045703 | GO:0042469 | GO:0018450 | GO:0018449 | GO:0018448 | GO:0018447 | GO:0018446 | GO:0016614 | GO:0016491 | GO:0008726 | GO:0008708
			::::::::::: .:::::
			Target 91 AUGCAGCACUCCCUCUUCC 109
mir04	459404	3	miRNA 19 UACGUCGUGAGUCGGAAGG 1	Cleavage	mir04	459404	1.59e-08	Uncharacterized protein n=1 Tax=Sphaeroforma arctica JP610 RepID=A0A0L0G8H1_9EUKA	1.76e-08	hypothetical protein SARC_03241 [Sphaeroforma arctica JP610] >gi|906955852|gb|KNC84538.1| hypothetical protein SARC_03241 [Sphaeroforma arctica JP610]	-	-	HAD-like_dom
			::::::::::: .:::::
			Target 847 AUGCAGCACUCCCUCUUCC 865
mir04	216250	3	miRNA 18 ACGUCGUGAGUCGGAAGG 1	Cleavage	mir04	216250	1.33e-66	Putative uncharacterized protein n=1 Tax=Salpingoeca rosetta (strain ATCC 50818 / BSB-021) RepID=F2UCT9_SALR5	1.47e-66	hypothetical protein PTSG_05799 [Salpingoeca rosetta] >gi|326428864|gb|EGD74434.1| hypothetical protein PTSG_05799 [Salpingoeca rosetta]	-	-	Sulfatase,Alkaline_Pase-like_a/b/a,Alkaline_phosphatase_core
			:..:.::::.:::::::
			Target 170 AGUGGUACUCGGCCUUCC 187
mir04	215858	3	miRNA 20 GUACGUCGUGAGUCGGAAGG 1	Cleavage	mir04	215858	4.14e-23	NHL repeat containing protein n=1 Tax=Chrysochromulina sp. CCMP291 RepID=A0A0M0K6T9_9EUKA	4.58e-23	NHL repeat containing protein [Chrysochromulina sp. CCMP291]	-	-	6-blade_b-propeller_TolB-like
			:.:: :: .::.::::::::
			Target 655 CGUGGAGAGCUUAGCCUUCC 674
mir04	208588	3	miRNA 18 ACGUCGUGAGUCGGAAGG 1	Cleavage	mir04	208588	4.96e-37	Uncharacterized protein n=1 Tax=Chrysochromulina sp. CCMP291 RepID=A0A0M0K3D9_9EUKA	5.5e-37	hypothetical protein Ctob_009523 [Chrysochromulina sp. CCMP291]	-	-	NA
			::.::::::::::: ::
			Target 1059 GGCGGCACUCAGCCUCCC 1076
mir04	234887	3	miRNA 20 GUACGUCGUGAGUCGGAAGG 1	Translation	mir04	234887	-	-	-	-	-	-	NA
			..::::: :: ::::::::
			Target 393 UGUGCAGGACGCAGCCUUCG 412
mir04	460972	3	miRNA 20 GUACGUCGUGAGUCGGAAGG 1	Cleavage	mir04	460972	1.42e-145	Putative cation-transporting ATPase n=1 Tax=Triticum urartu RepID=M7YJJ2_TRIUA	1.57e-145	putative cation-transporting ATPase [Triticum urartu]	P-type ATPase	Acting on acid anhydrides; catalyzing transmembrane movement	ATPase_P-typ_transduc_dom_A,HAD-like_dom,ATPase_P-typ_cyto_domN	hydrolase activity, acting on acid anhydrides, catalyzing transmembrane movement of substances | membrane | ATPase activity, coupled to transmembrane movement of ions, phosphorylative mechanism | cation transport | ATP binding	GO:0016820 | GO:0016020 | GO:0015662 | GO:0006812 | GO:0005524
			: ::::::.::. ::::::
			Target 2430 CCUGCAGCGCUUCGCCUUCG 2449
mir04	254142	3	miRNA 18 ACGUCGUGAGUCGGAAGG 1	Translation	mir04	254142	6.15e-33	Mitochondrial processing peptidase n=1 Tax=Chrysochromulina sp. CCMP291 RepID=A0A0M0J5S0_9EUKA	6.81e-33	mitochondrial processing peptidase [Chrysochromulina sp. CCMP291]	-	-	Pept_M16_N,Pept_M16_dom,Metalloenz_LuxS/M16	proteolysis and peptidolysis | metalloendopeptidase activity	GO:0006508 | GO:0004222
			:::::::: ..::::::
			Target 149 UGCAGCACAUGGCCUUCA 166
mir04	198087	3	miRNA 20 GUACGUCGUGAGUCGGAAGG 1	Cleavage	mir04	198087	4.82e-55	Centrin n=1 Tax=Chrysochromulina sp. CCMP291 RepID=A0A0M0J9C2_9EUKA	5.34e-55	centrin [Chrysochromulina sp. CCMP291]	-	-	EF_hand_dom,EF-hand-dom_pair	flagellum (sensu Bacteria) | calcium ion binding | ciliary or flagellar motility	GO:0009288 | GO:0005509 | GO:0001539
			: :::. :::::::::: ::
			Target 339 CUUGCGCCACUCAGCCUCCC 358
mir04	225455	3	miRNA 18 ACGUCGUGAGUCGGAAGG 1	Translation	mir04	225455	1.37e-09	chlorophyllase n=1 Tax=Nocardia sp. BMG51109 RepID=UPI000463DCE5	1.52e-09	chlorophyllase [Nocardia sp. BMG51109]	-	-	AB_hydrolase_5,AB_hydrolase	catalytic activity	GO:0003824
			::::::: :.::::::.
			Target 509 CGCAGCACCCGGCCUUCU 526
mir04	469967	3	miRNA 21 UGUACGUCGUGAGUCGGAAGG 1	Cleavage	mir04	469967	0	Transcription elongation factor spt5 (Fragment) n=1 Tax=Chrysochromulina sp. CCMP291 RepID=A0A0M0JFN2_9EUKA	0	transcription elongation factor spt5, partial [Chrysochromulina sp. CCMP291]	RNA polymerase II transcription elongation factor DSIF/SUPT5H/SPT5	-	KOW,TF_Spt5_NGN-domain,Translation_prot_SH3-like
			: .:: ::::::: ::::::
			Target 1600 AGGUGGAGCACUCCGCCUUCA 1620
mir04	240965	3	miRNA 18 ACGUCGUGAGUCGGAAGG 1	Translation	mir04	240965	1.86e-19	NAD(P)(+)--arginine ADP-ribosyltransferase n=1 Tax=Adineta vaga RepID=B3G4I4_ADIVA	2.07e-19	ADP-ribosyltransferase 1-like protein [Adineta vaga]	-	-	NA
			:::::.. ::.::::::.
			Target 278 UGCAGUGGUCGGCCUUCU 295
mir04	435021	3	miRNA 21 UGUACGUCGUGAGUCGGAAGG 1	Translation	mir04	435021	7.43e-144	Delta-sterol-c5-desaturase n=1 Tax=Chrysochromulina sp. CCMP291 RepID=A0A0M0LPZ8_9EUKA	8.23e-144	delta -sterol-c5 -desaturase [Chrysochromulina sp. CCMP291]	Sterol C5 desaturase	-	Fatty_acid_hydroxylase	metabolism | catalytic activity	GO:0008152 | GO:0003824
			: .::. :::: :.:::::::
			Target 277 AGGUGUCGCACGCGGCCUUCC 297
mir05	101959	1.5	miRNA 18 AGGGGCGCGUCGGUCGGC 1	Cleavage	mir05	101959	1.78e-51	Uncharacterized protein n=1 Tax=Chrysochromulina sp. CCMP291 RepID=A0A0M0JMI6_9EUKA	1.98e-51	hypothetical protein Ctob_011750 [Chrysochromulina sp. CCMP291]	Permease of the major facilitator superfamily	-	MFS_dom	integral to membrane | transport | transporter activity	GO:0016021 | GO:0006810 | GO:0005215
			:::.:::::.::::::.:
			Target 259 UCCUCGCGCGGCCAGCUG 276
mir05	434188	2	miRNA 23 GCAUCAGGGGCGCGUCGGUCGGC 1	Cleavage	mir05	434188	-	-	-	-	-	In phosphorous-containing anhydrides.	Znf_CCCH,TFIIS_N	dihydroneopterin triphosphate pyrophosphohydrolase activity | dihydroneopterin monophosphate phosphatase activity | hydrolase activity, acting on acid anhydrides, in phosphoruscontaining anhydrides | pyrophosphatase activity | dATP pyrophosphohydrolase activity | bis(5'nucleosyl)tetraphosphatase activity | UDP2,3diacylglucosamine hydrolase activity | DNA helicase IV activity | thiaminpyrophosphat…	GO:0019177 | GO:0019176 | GO:0016818 | GO:0016462 | GO:0008828 | GO:0008796 | GO:0008758 | GO:0008722 | GO:0004787 | GO:0003676 | GO:0000810
			.::. ::::::::.:::::.::
			Target 60 UGUGCCCCCCGCGCGGCCAGUCG 82
mir05	361927	2	miRNA 18 AGGGGCGCGUCGGUCGGC 1	Cleavage	mir05	361927	-	-	-	-	-	-	NA
			:::::::::::: ::.::
			Target 803 UCCCCGCGCAGCGAGUCG 820
mir05	437912	2	miRNA 21 AUCAGGGGCGCGUCGGUCGGC 1	Cleavage	mir05	437912	2.3e-42	Putative uncharacterized protein n=1 Tax=Aureococcus anophagefferens RepID=F0Y8X2_AURAN	2.55e-42	hypothetical protein AURANDRAFT_64088 [Aureococcus anophagefferens] >gi|323452569|gb|EGB08443.1| hypothetical protein AURANDRAFT_64088 [Aureococcus anophagefferens]	Arylacetamide deacetylase	-	AB_hydrolase_3,AB_hydrolase	catalytic activity	GO:0003824
			:. : ::::::..::::::::
			Target 1100 UGAUGCCCGCGUGGCCAGCCG 1120
mir05	95110	2.5	miRNA 20 UCAGGGGCGCGUCGGUCGGC 1	Cleavage	mir05	95110	5.53e-22	Pentapeptide repeat-containing protein n=1 Tax=Methanosarcina barkeri CM1 RepID=A0A0G3CEY3_METBA	6.13e-22	hypothetical protein [Methanosarcina barkeri] >gi|827397451|gb|AKJ37612.1| pentapeptide repeat-containing protein [Methanosarcina barkeri CM1]	AFH1-interacting protein FIP2, contains BTB/POZ domain and pentapeptide repeats	-	NA
			:::: :::::..:::.::::
			Target 1317 AGUCGCCGCGUGGCCGGCCG 1336
mir05	107439	2.5	miRNA 23 GCAUCAGGGGCGCGUCGGUCGGC 1	Translation	mir05	107439	-	-	-	-	beta-1,6-N-acetylglucosaminyltransferase, contains WSC domain	-	NA
			.: .:::: ::::: ::::::.:
			Target 488 UGCGGUCCGCGCGCCGCCAGCUG 510
mir05	72279	2.5	miRNA 23 GCAUCAGGGGCGCGUCGGUCGGC 1	Cleavage	mir05	72279	0	Uncharacterized protein n=1 Tax=Acanthamoeba castellanii str. Neff RepID=L8GTU3_ACACA	0	hypothetical protein ACA1_204440 [Acanthamoeba castellanii str. Neff] >gi|440795221|gb|ELR16357.1| hypothetical protein ACA1_204440 [Acanthamoeba castellanii str. Neff]	Nuclear exosomal RNA helicase MTR4, DEAD-box superfamily	In phosphorous-containing anhydrides.	Helicase_C,Helicase_ATP-bd,Ski2_C,P-loop_NTPase,rRNA_proc-arch_dom,DEAD/DEAH_box_helicase_dom	dihydroneopterin triphosphate pyrophosphohydrolase activity | dihydroneopterin monophosphate phosphatase activity | hydrolase activity, acting on acid anhydrides, in phosphoruscontaining anhydrides | pyrophosphatase activity | dATP pyrophosphohydrolase activity | bis(5'nucleosyl)tetraphosphatase activity | UDP2,3diacylglucosamine hydrolase activity | DNA helicase IV activity | ATPdependent helica…	GO:0019177 | GO:0019176 | GO:0016818 | GO:0016462 | GO:0008828 | GO:0008796 | GO:0008758 | GO:0008722 | GO:0008026 | GO:0005524 | GO:0004787 | GO:0004386 | GO:0003676 | GO:0000810
			: : : .::::::::::..::::
			Target 2733 CCUCGAUCCCGCGCAGCUGGCCG 2755
mir05	450055	2.5	miRNA 19 CAGGGGCGCGUCGGUCGGC 1	Cleavage	mir05	450055	1.24e-80	Uncharacterized protein n=1 Tax=Chrysochromulina sp. CCMP291 RepID=A0A0M0JI63_9EUKA	1.37e-80	hypothetical protein Ctob_009597 [Chrysochromulina sp. CCMP291]	Tyrosine kinase specific for activated (GTP-bound) p21cdc42Hs	-	Prot_kinase_dom,Ser-Thr/Tyr_kinase_cat_dom,Kinase-like_dom	protein amino acid phosphorylation | ATP binding | proteintyrosine kinase activity | protein serine/threonine kinase activity | protein kinase activity	GO:0006468 | GO:0005524 | GO:0004713 | GO:0004674 | GO:0004672
			:: ::::::::::..:.::
			Target 2164 GUGCCCGCGCAGCUGGUCG 2182
mir05	196018	2.5	miRNA 18 AGGGGCGCGUCGGUCGGC 1	Cleavage	mir05	196018	-	-	-	-	Collagens (type IV and type XIII), and related proteins	-	DUF4145,FHA_dom,SMAD_FHA_domain	RNA3'phosphate cyclase activity	GO:0003963
			:.::::::.::::::.:
			Target 1666 CCUCCGCGCGGCCAGCUG 1683
mir05	450463	2.5	miRNA 23 GCAUCAGGGGCGCGUCGGUCGGC 1	Cleavage	mir05	450463	1.25e-134	Group 1 family protein n=1 Tax=Chrysochromulina sp. CCMP291 RepID=A0A0M0JNN8_9EUKA	1.39e-134	group 1 family protein [Chrysochromulina sp. CCMP291]	N-acetylglucosaminyltransferase complex, subunit PIG-A/SPT14, required for phosphatidylinositol biosynthesis/Sulfolipid synthase	-	Glyco_trans_1
			.: . :.::::::::::: :.::
			Target 2 UGAGCUUCCCGCGCAGCCCGUCG 24
mir05	206752	2.5	miRNA 23 GCAUCAGGGGCGCGUCGGUCGGC 1	Cleavage	mir05	206752	9.82e-117	Uncharacterized protein (Fragment) n=1 Tax=Chrysochromulina sp. CCMP291 RepID=A0A0M0K376_9EUKA	1.09e-116	hypothetical protein Ctob_006805, partial [Chrysochromulina sp. CCMP291]	-	-	SAP_dom	DNA binding	GO:0003677
			:: . :::.:: :::::..::::
			Target 2160 CGAGCUCCUCGAGCAGCUGGCCG 2182
mir05	104940	2.5	miRNA 21 AUCAGGGGCGCGUCGGUCGGC 1	Translation	mir05	104940	7.04e-23	Nucleoredoxin-like protein 2 n=1 Tax=Chrysochromulina sp. CCMP291 RepID=A0A0M0JHX9_9EUKA	7.8e-23	nucleoredoxin-like protein 2 [Chrysochromulina sp. CCMP291]	Thioredoxin, nucleoredoxin and related proteins	-	AhpC/TSA,Thioredoxin-like_fold	electron transport | electron transporter activity	GO:0006118 | GO:0005489
			:: ::::.:: : ::::::::
			Target 268 UACUCCCUGCACCGCCAGCCG 288
mir05	437283	2.5	miRNA 18 AGGGGCGCGUCGGUCGGC 1	Cleavage	mir05	437283	1.13e-58	Predicted protein n=1 Tax=Monosiga brevicollis RepID=A9UTL5_MONBE	1.26e-58	hypothetical protein [Monosiga brevicollis MX1] >gi|163777650|gb|EDQ91266.1| predicted protein [Monosiga brevicollis MX1]	Glucose-6-phosphate/phosphate and phosphoenolpyruvate/phosphate antiporter	-	Sugar_P_trans_dom
			:.::::::..::..::::
			Target 283 UUCCCGCGUGGCUGGCCG 300
mir05	113556	2.5	miRNA 23 GCAUCAGGGGCG-CGUCGGUCGGC 1	Cleavage	mir05	113556	2.5e-86	Carboxymethylenebutenolidase n=1 Tax=Chrysochromulina sp. CCMP291 RepID=A0A0M0JJW2_9EUKA	2.77e-86	carboxymethylenebutenolidase [Chrysochromulina sp. CCMP291]	Predicted hydrolase related to dienelactone hydrolase	-	AB_hydrolase,Dienelactn_hydro	hydrolase activity	GO:0016787
			:: . ::::::: ::::.::::::
			Target 39 CGCGCUCCCCGCUGCAGUCAGCCG 62
mir05	464105	2.5	miRNA 18 AGGGGCGCGUCGGUCGGC 1	Cleavage	mir05	464105	7.7e-99	Predicted protein n=1 Tax=Monosiga brevicollis RepID=A9UTL5_MONBE	8.53e-99	hypothetical protein [Monosiga brevicollis MX1] >gi|163777650|gb|EDQ91266.1| predicted protein [Monosiga brevicollis MX1]	Glucose-6-phosphate/phosphate and phosphoenolpyruvate/phosphate antiporter	-	Sugar_P_trans_dom
			:.::::::..::..::::
			Target 785 UUCCCGCGUGGCUGGCCG 802
mir05	449865	3	miRNA 23 GCAUCAGGGGCGCGUCGGUCGGC 1	Translation	mir05	449865	2.84e-163	Predicted protein n=1 Tax=Phaeodactylum tricornutum (strain CCAP 1055/1) RepID=B7G4V0_PHATC	3.15e-163	predicted protein [Phaeodactylum tricornutum CCAP 1055/1] >gi|217406738|gb|EEC46677.1| predicted protein [Phaeodactylum tricornutum CCAP 1055/1]	Predicted FAD-dependent oxidoreductase	-	WW_dom,FAD-dep_OxRdtase	oxidoreductase activity | electron transport	GO:0016491 | GO:0006118
			:: :::.::::::: ::..::.:
			Target 2507 CGCAGUUCCCGCGCCGCUGGCUG 2529
mir05	105531	3	miRNA 22 CAUCAGGGGCGCGUCGGUCGGC 1	Cleavage	mir05	105531	2.04e-71	Dioxygenase ramosus1 n=1 Tax=Chrysochromulina sp. CCMP291 RepID=A0A0M0J7C0_9EUKA	2.26e-71	dioxygenase ramosus1 [Chrysochromulina sp. CCMP291]	Beta, beta-carotene 15,15'-dioxygenase and related enzymes	-	NA	betacarotene 15,15'monooxygenase activity	GO:0003834
			::.::: .:: ::::::.::::
			Target 850 GUGGUCAUCGAGCAGCCGGCCG 871
mir05	95820	3	miRNA 23 GCAUCAGGGGCGCGUCGGUCGGC 1	Translation	mir05	95820	1.22e-26	Uncharacterized protein (Fragment) n=1 Tax=Chrysochromulina sp. CCMP291 RepID=A0A0M0J4N6_9EUKA	1.35e-26	hypothetical protein Ctob_000546, partial [Chrysochromulina sp. CCMP291]	-	-	C-type_lectin,C-type_lectin-like,C-type_lectin_fold	sugar binding	GO:0005529
			: ::::: .::::: ::::::.:
			Target 1932 CAUAGUCAUCGCGCCGCCAGCUG 1954
mir05	438553	3	miRNA 22 CAUCAGGGGCGCGUCGGUCGGC 1	Cleavage	mir05	438553	1.65e-18	Predicted protein n=1 Tax=Naegleria gruberi RepID=D2VZC0_NAEGR	1.82e-18	predicted protein [Naegleria gruberi] >gi|284084123|gb|EFC37819.1| predicted protein [Naegleria gruberi]	P-type ATPase	-	HAD-like_dom
			::. ::.::::::.::..:::
			Target 592 GUGCUCUCCGCGCGGCUGGCCU 613
mir05	466320	3	miRNA 22 CAUCAGGGGCGCGUCGGUCGGC 1	Cleavage	mir05	466320	1.17e-102	Vacuolar protein sorting-associated protein 52-like protein n=1 Tax=Chrysochromulina sp. CCMP291 RepID=A0A0M0J501_9EUKA	1.3e-102	vacuolar protein sorting-associated protein 52-like protein [Chrysochromulina sp. CCMP291]	Vacuolar sorting protein VPS52/suppressor of actin Sac2	-	NA
			: ::::: ::::.::::: :::
			Target 69 GGAGUCCGCGCGUAGCCAUCCG 90
mir05	451978	3	miRNA 23 GCAUCAGGGGCGCGUCGGUCGGC 1	Translation	mir05	451978	1.34e-53	Uncharacterized protein n=2 Tax=Setaria italica RepID=K3Z320_SETIT	1.18e-53	PREDICTED: sacsin [Setaria italica]	Apoptosis inhibitor IAP1 and related BIR domain proteins	-	Znf_RING,Znf_RING/FYVE/PHD	protein ubiquitination | zinc ion binding | ubiquitinprotein ligase activity | ubiquitin ligase complex	GO:0016567 | GO:0008270 | GO:0004842 | GO:0000151
			:::. :.::::. : ::::::::
			Target 2507 CGUGCUUCCCGUUCUGCCAGCCG 2529
mir05	115541	3	miRNA 22 CAUCAGGGGCGCGUCGGUCGGC 1	Cleavage	mir05	115541	1.02e-37	Vacuolar amino acid transporter 6 (Fragment) n=1 Tax=Chrysochromulina sp. CCMP291 RepID=A0A0M0JD92_9EUKA	1.13e-37	vacuolar amino acid transporter 6, partial [Chrysochromulina sp. CCMP291]	Amino acid transporter protein	-	AA_transpt_TM	membrane | amino acid transport | amino acidpolyamine transporter activity	GO:0016020 | GO:0006865 | GO:0005279
			:: ::::.: :::: ::::.::
			Target 877 GUCGUCCUCUCGCACCCAGUCG 898
mir05	466578	3	miRNA 23 GCAUCAGGGGCGCGUCGGUCGGC 1	Translation	mir05	466578	-	-	-	-	Transcription factor containing C2HC type Zn finger	-	Homeodomain-like,PWWP_dom,Myb_dom	carboxyl and carbamoyltransferase activity | amino acid binding | amino acid metabolism | nucleus | DNA binding	GO:0016743 | GO:0016597 | GO:0006520 | GO:0005634 | GO:0003677
			::: ::.:::::: :::::.:
			Target 435 CGUCUUCUCCGCGCCGCCAGUCC 457
mir05	229070	3	miRNA 19 CAGGGGCGCGUCGGUCGGC 1	Cleavage	mir05	229070	4.33e-79	Polymorphic outer membrane protein g i family n=1 Tax=Chrysochromulina sp. CCMP291 RepID=A0A0M0JMY0_9EUKA	4.79e-79	polymorphic outer membrane protein g i family [Chrysochromulina sp. CCMP291]	-	-	TIR_dom	membrane | transmembrane receptor activity	GO:0016020 | GO:0004888
			:::.:.:.::::.:.:.::
			Target 1204 GUCUCUGUGCAGUCGGUCG 1222
mir05	204762	3	miRNA 23 GCAUCAGGGGCGCGUCGGUCGGC 1	Translation	mir05	204762	-	-	-	-	-	-	Thioredoxin-like_fold,Thioredoxin_domain	electron transport | electron transporter activity	GO:0006118 | GO:0005489
			:: :::.:::. :::::.::.:
			Target 44 CGACGUCUCCGUCCAGCCGGCUG 66
mir05	221128	3	miRNA 20 UCAGGGGCGCGUCGGUCGGC 1	Cleavage	mir05	221128	-	-	-	-	-	-	NA
			:::.:: :::::::::.::
			Target 153 AGUUCCACCGCAGCCAGUCG 172
mir05	465700	3	miRNA 21 AUCAGGGGCGCGUCGGUCGGC 1	Cleavage	mir05	465700	1.86e-09	Putative uncharacterized protein n=1 Tax=Aureococcus anophagefferens RepID=F0Y8X2_AURAN	2.06e-09	hypothetical protein AURANDRAFT_64088 [Aureococcus anophagefferens] >gi|323452569|gb|EGB08443.1| hypothetical protein AURANDRAFT_64088 [Aureococcus anophagefferens]	-	-	NA
			:: :::.::.::: :..::::
			Target 907 UACUCCUCGUGCAUCUGGCCG 927
mir06	231239	2.5	miRNA 19 GCUCCAGGCACUCAAAGAC 1	Cleavage	mir06	231239	5.23e-60	Uncharacterized protein n=1 Tax=Ectocarpus siliculosus RepID=D7FQ86_ECTSI	5.8e-60	conserved unknown protein [Ectocarpus siliculosus]	-	-	EamA_dom	membrane	GO:0016020
			.:.:::::::::: ::.::
			Target 2 UGGGGUCCGUGAGAUUUUG 20
mir06	434327	3	miRNA 20 AGCUCCAGGCACUCAAAGAC 1	Cleavage	mir06	434327	5.54e-39	30s ribosomal protein s4 n=1 Tax=Chrysochromulina sp. CCMP291 RepID=A0A0M0JBT7_9EUKA	6.14e-39	30s ribosomal protein s4 [Chrysochromulina sp. CCMP291]	-	-	Rieske_2Fe-2S
			:.: : ::.::::::::.::
			Target 678 UUGCGCUCUGUGAGUUUUUG 697
mir07	124143	2.5	miRNA 18 GGGUUGUGCGAUAGGUGA 1	Translation	mir07	124143	8.4e-21	Uncharacterized protein (Fragment) n=1 Tax=Chrysochromulina sp. CCMP291 RepID=A0A0M0K2U6_9EUKA	9.31e-21	hypothetical protein Ctob_016183, partial [Chrysochromulina sp. CCMP291]	-	-	NA
			::::.:.:: :.::::::
			Target 630 CCCAGCGCGAUGUCCACU 647
mir07	212587	2.5	miRNA 18 GGGUUGUGCGAUAGGUGA 1	Translation	mir07	212587	2.01e-39	Major Facilitator Superfamily protein n=1 Tax=Ophiocordyceps sinensis (strain Co18 / CGMCC 3.14243) RepID=T5ALZ2_OPHSC	2.23e-39	Major Facilitator Superfamily protein [Ophiocordyceps sinensis CO18]	-	-	MFS_dom	integral to membrane | tetracycline transport | tetracycline:hydrogen antiporter activity | transport | transporter activity	GO:0016021 | GO:0015904 | GO:0015520 | GO:0006810 | GO:0005215
			::::.:.:: :.::::::
			Target 86 CCCAGCGCGAUGUCCACU 103
mir07	373550	2.5	miRNA 18 GGGUUGUGCGAUAGGUGA 1	Cleavage	mir07	373550	-	-	-	-	-	-	NA
			:.: :::::::::::::
			Target 72 CUCUUCACGCUAUCCACU 89
mir07	437964	3	miRNA 18 GGGUUGUGCGAUAGGUGA 1	Cleavage	mir07	437964	-	-	-	-	Predicted E3 ubiquitin ligase	-	Znf_RING,Znf_C3HC4_RING-type,Znf_RING/FYVE/PHD	protein ubiquitination | zinc ion binding | ubiquitinprotein ligase activity | ubiquitin ligase complex	GO:0016567 | GO:0008270 | GO:0004842 | GO:0000151
			::..:::::::.:::.:
			Target 16 CCUGACACGCUGUCCGCG 33
mir07	421493	3	miRNA 18 GGGUUGUGCGAUAGGUGA 1	Cleavage	mir07	421493	0	Aspartate aminotransferase n=1 Tax=Chrysochromulina sp. CCMP291 RepID=A0A0M0J3M3_9EUKA	0	aspartate aminotransferase [Chrysochromulina sp. CCMP291]	Aspartate aminotransferase/Glutamic oxaloacetic transaminase AAT1/GOT2	Aspartate aminotransferase.	PyrdxlP-dep_Trfase_major_sub1,Aminotransferase_I/II,PyrdxlP-dep_Trfase	transferase activity, transferring nitrogenous groups | biosynthesis | transaminase activity | amino acid metabolism | aspartate transaminase activity | catalytic activity	GO:0016769 | GO:0009058 | GO:0008483 | GO:0006520 | GO:0004069 | GO:0003824
			.:.:.:.::::::::::
			Target 1492 UCUAGCGCGCUAUCCACG 1509
mir07	438119	3	miRNA 18 GGGUUGUGCGAUAGGUGA 1	Translation	mir07	438119	-	-	-	-	-	-	NA
			::.:::: ::::::.::
			Target 131 GCCGACACUCUAUCCGCU 148
mir07	443369	3	miRNA 18 GGGUUGUGCGAUAGGUGA 1	Translation	mir07	443369	7.67e-146	Mitochondrial processing peptidase n=1 Tax=Chrysochromulina sp. CCMP291 RepID=A0A0M0J5S0_9EUKA	8.5e-146	mitochondrial processing peptidase [Chrysochromulina sp. CCMP291]	Mitochondrial processing peptidase, alpha subunit	Mitochondrial processing peptidase.	Peptidase_M16_C,Pept_M16_N,Pept_M16_dom,Metalloenz_LuxS/M16	mitochondrial processing peptidase complex | proteolysis and peptidolysis | mitochondrial processing peptidase activity | metalloendopeptidase activity	GO:0017087 | GO:0006508 | GO:0004240 | GO:0004222
			::::.:: :::.:::::
			Target 1148 CCCAGCAGGCUGUCCACC 1165
mir07	195881	3	miRNA 18 GGGUUGUGCGAUAGGUGA 1	Translation	mir07	195881	2.8e-26	Xylose isomerase-like enzyme n=1 Tax=Chrysochromulina sp. CCMP291 RepID=A0A0M0K8D4_9EUKA	3.1e-26	xylose isomerase-like enzyme [Chrysochromulina sp. CCMP291]	-	-	Xyl_isomerase-like_TIM-brl
			:.:.::. :::::::.::
			Target 73 CUCGACGAGCUAUCCGCU 90
mir07	233597	3	miRNA 18 GGGUUGUGCGAUAGGUGA 1	Cleavage	mir07	233597	1.78e-62	Guanylyl cyclase n=1 Tax=Chrysochromulina sp. CCMP291 RepID=A0A0M0J6W9_9EUKA	1.97e-62	guanylyl cyclase [Chrysochromulina sp. CCMP291]	-	-	NA
			::: .:::::::: ::::
			Target 786 CCCUGCACGCUAUGCACU 803
mir07	198851	3	miRNA 18 GGGUUGUGCGAUAGGUGA 1	Translation	mir07	198851	-	-	-	-	-	-	NA
			::::.:..: :.::::::
			Target 659 CCCAGCGUGAUGUCCACU 676
mir07	461553	3	miRNA 18 GGGUUGUGCGAUAGGUGA 1	Translation	mir07	461553	5.54e-47	Acyl-CoA-binding protein n=1 Tax=Chrysochromulina sp. CCMP291 RepID=A0A0M0J491_9EUKA	6.14e-47	acyl-CoA-binding protein [Chrysochromulina sp. CCMP291]	Predicted unusual protein kinase	-	UbiB_dom,Aminoglycoside_PTrfase,Kinase-like_dom
			:::..:.: ::::::.::
			Target 1170 CCCGGCGCUCUAUCCGCU 1187
mir07	443385	3	miRNA 18 GGGUUGUGCGAUAGGUGA 1	Translation	mir07	443385	1.6e-10	Uncharacterized protein n=1 Tax=Endozoicomonas numazuensis RepID=A0A081NG62_9GAMM	1.77e-10	hypothetical protein GZ78_16735 [Endozoicomonas numazuensis]	Lysophospholipase	-	Acyl_Trfase/lysoPLipase	metabolism | catalytic activity	GO:0008152 | GO:0003824
			::::.::: ::.:..:::
			Target 2048 CCCAGCACUCUGUUUACU 2065
mir07	450514	3	miRNA 18 GGGUUGUGCGAUAGGUGA 1	Cleavage	mir07	450514	0	Succinate dehydrogenase [ubiquinone] flavoprotein subunit, mitochondrial n=3 Tax=Rhizophagus irregularis RepID=A0A015KTZ6_9GLOM	0	succinate dehydrogenase flavoprotein subunit SDH1 [Rhizophagus irregularis DAOM 197198w] >gi|595460855|gb|EXX63397.1| succinate dehydrogenase flavoprotein subunit SDH1 [Rhizophagus irregularis DAOM 197198w]	Succinate dehydrogenase, flavoprotein subunit	Succinate dehydrogenase (ubiquinone).	FAD-binding_2,Fum_Rdtase/Succ_DH_flav-like_C,Succ_DH/fumarate_Rdtase_cat	FAD binding | oxidoreductase activity, acting on the CHCH group of donors | oxidoreductase activity | succinate dehydrogenase (ubiquinone) activity | electron transport | tricarboxylic acid cycle	GO:0050660 | GO:0016627 | GO:0016491 | GO:0008177 | GO:0006118 | GO:0006099
			:::: :::: :::::::
			Target 344 ACCAAGACGCGAUCCACU 361
mir07	247499	3	miRNA 18 GGGUUGUGCGAUAGGUGA 1	Cleavage	mir07	247499	-	-	-	-	-	-	Znf_RING/FYVE/PHD,Znf_RING	protein ubiquitination | zinc ion binding | ubiquitinprotein ligase activity | ubiquitin ligase complex	GO:0016567 | GO:0008270 | GO:0004842 | GO:0000151
			: :::::::: .:::.::
			Target 49 CGCAACACGCCGUCCGCU 66
mir07	196692	3	miRNA 18 GGGUUGUGCGAUAGGUGA 1	Translation	mir07	196692	-	-	-	-	-	-	NA
			::::::::: .::::.:
			Target 268 CCCAACACGGGGUCCAUU 285
mir07	96710	3	miRNA 18 GGGUUGUGCGAUAGGUGA 1	Translation	mir07	96710	-	-	-	-	Alternative splicing factor SRp20/9G8 (RRM superfamily)	-	Znf_CCHC	nucleic acid binding	GO:0003676
			::::::::: .::::.:
			Target 424 CCCAACACGGAGUCCAUU 441
mir08	95642	3	miRNA 20 CACGGCUGCGGUGUACCAAC 1	Translation	mir08	95642	4.61e-16	Aminotransferase class IV n=1 Tax=Conexibacter woesei (strain DSM 14684 / JCM 11494 / NBRC 100937 / ID131577) RepID=D3F546_CONWI	5.11e-16	class IV aminotransferase [Conexibacter woesei] >gi|283945880|gb|ADB48624.1| aminotransferase class IV [Conexibacter woesei DSM 14684]	Branched chain aminotransferase BCAT1, pyridoxal phosphate enzymes type IV superfamily	-	NA	metabolism | catalytic activity	GO:0008152 | GO:0003824
			::::.:..: :::.::::::
			Target 13 GUGCUGGUGGCACGUGGUUG 32
mir08	108619	3	miRNA 20 CACGGCUGCGGUGUACCAAC 1	Cleavage	mir08	108619	4.26e-66	hypothetical protein n=1 Tax=Micromonospora parva RepID=UPI00068C63E9	3.38e-66	1,4-beta-xylanase [Streptomyces pristinaespiralis]	FOG: Zn-finger	-	Glyco_hydro_catalytic_dom,Glycoside_hydrolase_SF	carbohydrate metabolism | hydrolase activity, hydrolyzing Oglycosyl compounds	GO:0005975 | GO:0004553
			:::::::. ::::.::::::
			Target 1216 GUGCCGAU-CCACGUGGUUG 1234
mir08	208499	3	miRNA 18 CGGCUGCGGUGUACCAAC 1	Cleavage	mir08	208499	-	-	-	-	-	-	NA
			::::.::.:::.:: :::
			Target 533 GCCGGCGUCACGUGCUUG 550
mir08	441887	3	miRNA 18 CGGCUGCGGUGUACCAAC 1	Cleavage	mir08	441887	-	-	-	-	-	-	NA
			:::: ::::.:.:::::
			Target 162 GCCGCCGCCGCGUGGUUU 179
mir08	99310	3	miRNA 20 CACGGCUGCGGUGUACCAAC 1	Cleavage	mir08	99310	1.89e-88	Uncharacterized protein n=1 Tax=Chrysochromulina sp. CCMP291 RepID=A0A0M0JNI5_9EUKA	2.1e-88	hypothetical protein Ctob_008702 [Chrysochromulina sp. CCMP291]	Uncharacterized conserved protein	-	Rossmann-like_a/b/a_fold,DUF218
			: : ::.::::::: :::::
			Target 36 GAGACGGCGCCACAAGGUUG 55
mir08	463467	3	miRNA 18 CGGCUGCGGUGUACCAAC 1	Cleavage	mir08	463467	7.16e-33	Uncharacterized protein n=1 Tax=Clostridiales bacterium 1_7_47FAA RepID=C5EN22_9FIRM	7.93e-33	hypothetical protein [Clostridiales bacterium 1_7_47FAA] >gi|239519686|gb|EEQ59552.1| hypothetical protein CBFG_03262 [Clostridiales bacterium 1_7_47FAA]	-	-	Methyltransf_11,SAM-dependent_MTases
			::: :::::.:.:::::
			Target 2086 GCCUACGCCGCGUGGUUA 2103
mir08	72817	3	miRNA 18 CGGCUGCGGUGUACCAAC 1	Cleavage	mir08	72817	1.23e-56	Casein kinase II subunit beta n=1 Tax=Tetraselmis sp. GSL018 RepID=A0A061RZ77_9CHLO	3.3e-56	casein kinase ii subunit beta-like protein [Chrysochromulina sp. CCMP291]	Casein kinase II, beta subunit	-	Casein_kin_II_reg-sub_a-hlx,Casein_kin_II_reg-sub_b-sht	protein kinase CK2 regulator activity | protein kinase CK2 complex	GO:0008605 | GO:0005956
			: :::::::::.::: ::
			Target 13 GACGACGCCACGUGGGUG 30
mir08	460267	3	miRNA 18 CGGCUGCGGUGUACCAAC 1	Cleavage	mir08	460267	-	-	-	-	-	-	NA
			:.:: ::::::: :::::
			Target 1754 GUCGCCGCCACACGGUUG 1771
mir09	43239	2.5	miRNA 19 CAGGCAAGCUCCCGGCGCC 1	Cleavage	mir09	43239	4.76e-52	Morn repeat protein n=1 Tax=Chrysochromulina sp. CCMP291 RepID=A0A0M0LSC1_9EUKA	5.27e-52	morn repeat protein [Chrysochromulina sp. CCMP291]	Phosphatidylinositol-4-phosphate 5-kinase	-	NA
			:::.: ::::::::::::
			Target 23 GUCUGGCCGAGGGCCGCGG 41
mir09	196452	2.5	miRNA 24 GGCCACAGGCAAG-CUCCCGGCGCC 1	Cleavage	mir09	196452	1.79e-33	Predicted protein n=1 Tax=Thalassiosira pseudonana RepID=B8LDA9_THAPS	1.98e-33	predicted protein [Thalassiosira pseudonana CCMP1335] >gi|220968332|gb|EED86680.1| predicted protein [Thalassiosira pseudonana CCMP1335]	-	-	Prot-tyrosine_phosphatase-like,CDKN3,TYR_PHOSPHATASE_dom	protein amino acid dephosphorylation | phosphoprotein phosphatase activity	GO:0006470 | GO:0004721
			::: ::::::: ::::::.::::
			Target 188 CCGCCAUCCGUUCAGAGGGCUGCGG 212
mir09	195122	2.5	miRNA 18 AGGCAAGCUCCCGGCGCC 1	Cleavage	mir09	195122	2.05e-44	Alpha-n-acetylglucosamine transferase n=1 Tax=Chrysochromulina sp. CCMP291 RepID=A0A0M0J963_9EUKA	2.27e-44	alpha-n-acetylglucosamine transferase [Chrysochromulina sp. CCMP291]	Glycosyl transferase, family 8 - glycogenin	-	Nucleotide-diphossugar_trans
			:::::::::: ::.:::
			Target 9 UCCGUUCGAGCGCUGCGC 26
mir09	102143	3	miRNA 24 GGCCACAGGCAAGCUCCCGGCGCC 1	Translation	mir09	102143	-	-	-	-	-	-	NA
			::: :::: ::: : ::::::::
			Target 464 CCGCCGUCCCUUCCAAGGCCGCGG 487
mir09	101557	3	miRNA 24 GGCCACAGGCAAGCUCCCGGCGCC 1	Translation	mir09	101557	-	-	-	-	-	-	NA
			::: :::: ::: : ::::::::
			Target 467 CCGCCGUCCCUUCCAAGGCCGCGG 490
mir09	211123	3	miRNA 18 AGGCAAGCUCCCGGCGCC 1	Cleavage	mir09	211123	6.67e-18	Uncharacterized protein n=1 Tax=Bathycoccus prasinos RepID=K8EDD4_9CHLO	7.39e-18	predicted protein [Bathycoccus prasinos] >gi|412991166|emb|CCO16011.1| predicted protein [Bathycoccus prasinos]	-	-	NA
			::::::::::::.: ::
			Target 366 UCCGUUCGAGGGUCACGC 383
mir09	198567	3	miRNA 18 AGGCAAGCUCCCGGCGCC 1	Translation	mir09	198567	-	-	-	-	-	-	NA
			:::::: :::::::::
			Target 57 CCCGUUCAAGGGCCGCGC 74
mir09	372108	3	miRNA 19 CAGGCAAGCUCCCGGCGCC 1	Cleavage	mir09	372108	5.04e-23	Predicted protein n=1 Tax=Phaeodactylum tricornutum (strain CCAP 1055/1) RepID=B7FTZ1_PHATC	5.59e-23	predicted protein [Phaeodactylum tricornutum CCAP 1055/1] >gi|217410245|gb|EEC50175.1| predicted protein [Phaeodactylum tricornutum CCAP 1055/1]	-	-	NA
			: :.:::::.: :::::::
			Target 882 GACUGUUCGGGCGCCGCGG 900
mir09	462792	3	miRNA 18 AGGCAAGCUCCCGGCGCC 1	Cleavage	mir09	462792	1.11e-47	Uncharacterized protein n=1 Tax=Chrysochromulina sp. CCMP291 RepID=A0A0M0K2Q8_9EUKA	1.23e-47	hypothetical protein Ctob_011319 [Chrysochromulina sp. CCMP291]	F-box protein JEMMA and related proteins with JmjC, PHD, F-box and LRR domains	-	Znf_PHD,Znf_PHD-finger,Znf_CXXC,Znf_RING/FYVE/PHD,Znf_FYVE_PHD	zinc ion binding | regulation of transcription, DNAdependent | DNA binding	GO:0008270 | GO:0006355 | GO:0003677
			::: ::::::::::::
			Target 3762 GCCGGUCGAGGGCCGCGC 3779
mir10	208032	2	miRNA 20 CCUUGCCGUGUAGAGGAGGC 1	Cleavage	mir10	208032	1.22e-59	PREDICTED: uncharacterized protein LOC105849579 n=1 Tax=Hydra vulgaris RepID=UPI000641469F	1.35e-59	PREDICTED: uncharacterized protein LOC105849579 [Hydra vulgaris]	-	-	G_AIG1,P-loop_NTPase	ATP binding	GO:0005524
			: :. :::::::::::::.:
			Target 648 GCAGGGGCACAUCUCCUCUG 667
mir10	199879	2.5	miRNA 21 GCCUUGCCGUGUAGAGGAGGC 1	Cleavage	mir10	199879	8.97e-67	AMP-dependent synthetase and ligase (Fragment) n=1 Tax=Thecamonas trahens ATCC 50062 RepID=A0A0L0DDV5_THETB	9.94e-67	AMP-dependent synthetase and ligase, partial [Thecamonas trahens ATCC 50062] >gi|906557157|gb|KNC50400.1| AMP-dependent synthetase and ligase, partial [Thecamonas trahens ATCC 50062]	-	-	THDP-binding,Thiamin_PyroP_enz_cen_dom,DHS-like_NAD/FAD-binding_dom,Thiamin_PyroP_enz_TPP-bd_dom,TPP_enzyme-bd_C,Trimer_LpxA-like	acetolactate synthase activity	GO:0003984
			.::: ::::::.:::..::::
			Target 2017 UGGACCGGCACGUCUUUUCCG 2037
mir10	116508	2.5	miRNA 21 GCCUUGCCGUGUAGAGGAGGC 1	Cleavage	mir10	116508	5.25e-13	hypothetical protein n=1 Tax=Lamprocystis purpurea RepID=UPI00036FEAEE	5.82e-13	hypothetical protein [Lamprocystis purpurea]	-	-	Pro_4_hyd_alph,Oxoglu/Fe-dep_dioxygenase	protein metabolism | oxidoreductase activity, acting on paired donors, with incorporation or reduction of molecular oxygen, 2oxoglutarate as one donor, and incorporation of one atom each of oxygen into both donors	GO:0019538 | GO:0016706
			:: ..: ::::.:::::::::
			Target 114 CGAGGCUGCACGUCUCCUCCG 134
mir10	214374	2.5	miRNA 21 GCCUUGCCGUGUAGAGGAGGC 1	Cleavage	mir10	214374	-	-	-	-	-	-	NA
			:: :::::: :.:::.::.::
			Target 827 CGCAACGGCCCGUCUUCUUCG 847
mir10	415400	2.5	miRNA 19 CUUGCCGUGUAGAGGAGGC 1	Translation	mir10	415400	2.46e-27	Uncharacterized protein (Fragment) n=1 Tax=Takifugu rubripes RepID=H2SH79_TAKRU	2.39e-27	disulfide isomerase [Fistulina hepatica ATCC 64428]	Uncharacterized conserved protein, contains thioredoxin domain	Protein disulfide isomerase.	Thioredoxin-like_fold,Thioredoxin_domain	electron transport | electron transporter activity | protein disulfide isomerase activity	GO:0006118 | GO:0005489 | GO:0003756
			::.::::::: ::.::.::
			Target 793 GAGCGGCACAACUUCUUCG 811
mir10	439552	2.5	miRNA 21 GCCUUGCCGU-GUAGAGGAGGC 1	Cleavage	mir10	439552	0	3-ketoacyl-synthase 11-like protein n=1 Tax=Chrysochromulina sp. CCMP291 RepID=A0A0M0JD76_9EUKA	0	3-ketoacyl- synthase 11-like protein [Chrysochromulina sp. CCMP291]	-	Naringenin-chalcone synthase.	Thiolase-like,Chalcone/stilbene_synth_C,FAE1_typ3_polyketide_synth	naringeninchalcone synthase activity | biosynthesis | acyltransferase activity	GO:0016210 | GO:0009058 | GO:0008415
			::: :::::: :.:::::::::
			Target 1689 CGGUACGGCAACGUCUCCUCCG 1710
mir10	417498	2.5	miRNA 19 CUUGCCGUGUAGAGGAGGC 1	Translation	mir10	417498	7.61e-163	Uncharacterized protein n=1 Tax=Chrysochromulina sp. CCMP291 RepID=A0A0M0JBT3_9EUKA	8.43e-163	hypothetical protein Ctob_000762 [Chrysochromulina sp. CCMP291]	Anaphase promoting complex, Cdc20, Cdh1, and Ama1 subunits	-	WD40/YVTN_repeat-like_dom,WD40_repeat_dom
			:: :::.::: ::::::::
			Target 1019 GACCGGUACACCUCCUCCG 1037
mir10	62317	3	miRNA 21 GCCUUGCCGUGUAGAGGAGGC 1	Cleavage	mir10	62317	0	Eukaryotic translation initiation factor 2 subunit 3 n=1 Tax=Chrysochromulina sp. CCMP291 RepID=A0A0M0JBL2_9EUKA	0	eukaryotic translation initiation factor 2 subunit 3 [Chrysochromulina sp. CCMP291]	-	-	TF_GTP-bd_dom,P-loop_NTPase,TIF2_gsu_C,Transl_B-barrel,Transl_elong_EF1A/Init_IF2_C	protein biosynthesis | GTP binding	GO:0006412 | GO:0005525
			::: .::::::.::::::..:
			Target 359 CGGUGCGGCACGUCUCCUUUG 379
mir10	350739	3	miRNA 21 GCCUUGCCGUGUAGAGGAGGC 1	Cleavage	mir10	350739	3.69e-55	Uncharacterized protein n=1 Tax=Thalassiosira oceanica RepID=K0T1Z5_THAOC	4.08e-55	hypothetical protein THAOC_11728 [Thalassiosira oceanica]	-	-	NA
			::::.: ::.::::::::..:
			Target 1243 CGGAGCCGCGCAUCUCCUUUG 1263
mir10	214532	3	miRNA 21 GCCUUGCCGUGUAGAGGAGGC 1	Cleavage	mir10	214532	1.43e-80	Caseinolytic peptidase b protein-like protein n=1 Tax=Chrysochromulina sp. CCMP291 RepID=A0A0M0JTZ6_9EUKA	1.58e-80	caseinolytic peptidase b protein-like protein [Chrysochromulina sp. CCMP291]	-	-	NA
			.:::.::::.:::::.: :::
			Target 1106 UGGAGCGGCGCAUCUUCACCG 1126
mir10	224944	3	miRNA 21 GCCUUGCCGUGUAGAGGAGGC 1	Translation	mir10	224944	1.31e-07	Glycoside hydrolase family 5 n=1 Tax=Dictyoglomus turgidum (strain Z-1310 / DSM 6724) RepID=B8DZM2_DICTD	1.45e-07	endoglucanase [Dictyoglomus turgidum] >gi|217967063|ref|YP_002352569.1| glycoside hydrolase family protein [Dictyoglomus turgidum DSM 6724] >gi|217336162|gb|ACK41955.1| glycoside hydrolase family 5 [Dictyoglomus turgidum DSM 6724]	-	-	Glyco_hydro_catalytic_dom,Glyco_hydro_5,Glycoside_hydrolase_SF	carbohydrate metabolism | hydrolase activity, hydrolyzing Oglycosyl compounds	GO:0005975 | GO:0004553
			:: .:::::::: .::::::
			Target 819 CGUGACGGCACAGUUCCUCCC 839
mir10	119089	3	miRNA 21 GCCUUGCCGUGUAGAGGAGGC 1	Cleavage	mir10	119089	4.94e-08	Heat shock protein DnaJ domain protein n=1 Tax=Anaerotruncus sp. CAG:528 RepID=R5XI40_9FIRM	5.48e-08	heat shock protein DnaJ domain protein [Anaerotruncus sp. CAG:528]	Molecular chaperone (DnaJ superfamily)	-	DnaJ_domain	unfolded protein binding | heat shock protein binding | protein folding	GO:0051082 | GO:0031072 | GO:0006457
			:: .:. :..:::::::::::
			Target 456 CGAGAUCGUGCAUCUCCUCCG 476
mir10	417362	3	miRNA 21 GCCUUGCCGUGUAGAGGAGGC 1	Cleavage	mir10	417362	7.54e-34	Family 3 adenylate cyclase n=1 Tax=Rivularia sp. PCC 7116 RepID=K9RIM2_9CYAN	8.35e-34	family 3 adenylate cyclase [Rivularia sp. PCC 7116] >gi|427372981|gb|AFY56937.1| family 3 adenylate cyclase [Rivularia sp. PCC 7116]	Natriuretic peptide receptor, guanylate cyclase	Adenylate cyclase.	A/G_cyclase,Nucleotide_cyclase	phosphorusoxygen lyase activity | cyclic nucleotide biosynthesis | calcium and calmodulinresponsive adenylate cyclase activity | intracellular signaling cascade | adenylate cyclase activity	GO:0016849 | GO:0009190 | GO:0008294 | GO:0007242 | GO:0004016
			: : ..:::::::::.::.::
			Target 991 CCGCGUGGCACAUCUUCUUCG 1011
mir10	461290	3	miRNA 21 GCCUUGCCGUGUAGAGGAGGC 1	Cleavage	mir10	461290	1.65e-157	isoleucine--tRNA ligase n=1 Tax=Tolypothrix campylonemoides RepID=UPI000696D054	1.83e-157	isoleucine--tRNA ligase [Tolypothrix campylonemoides]	Isoleucyl-tRNA synthetase	Isoleucine--tRNA ligase.	WHEP-TRS_dom,tRNAsynth_1a_anticodon-bd,Val/Leu/Ile-tRNA-synth_edit,S15_NS1_RNA-bd,M/V/L/I-tRNA-synth_anticd-bd,Rossmann-like_a/b/a_fold,aa-tRNA-synth_Ia	isoleucyltRNA aminoacylation | tRNA aminoacylation for protein translation | ATP binding | isoleucinetRNA ligase activity | tRNA ligase activity	GO:0006428 | GO:0006418 | GO:0005524 | GO:0004822 | GO:0004812
			: :: ::::::.::::: :::
			Target 778 CCGACCGGCACGUCUCCACCG 798
mir10	462683	3	miRNA 18 UUGCCGUGUAGAGGAGGC 1	Cleavage	mir10	462683	2.24e-32	Uncharacterized protein (Fragment) n=1 Tax=Micromonas sp. (strain RCC299 / NOUM17) RepID=C1EE47_MICSR	2.48e-32	predicted protein, partial [Micromonas sp. RCC299] >gi|226520181|gb|ACO66170.1| predicted protein, partial [Micromonas sp. RCC299]	Predicted methyltransferase	-	Methyltransf_11,SAM-dependent_MTases	Sadenosylmethioninedependent methyltransferase activity | methyltransferase activity	GO:0008757 | GO:0008168
			::::.:.:::::::::
			Target 358 UCCGGCGCGUCUCCUCCG 375
mir10	447105	3	miRNA 21 GCCUUGCCGUGU-AGAGGAGGC 1	Translation	mir10	447105	-	-	-	-	-	-	NA
			:: :.::::::. :::::::::
			Target 467 CGCAGCGGCACGCUCUCCUCCG 488
mir10	470970	3	miRNA 19 CUUGCCGUGUAGAGGAGGC 1	Translation	mir10	470970	-	-	-	-	Serine carboxypeptidases	-	TPR-like_helical_dom
			::.:::::: :: ::::::
			Target 539 GAGCGGCACCUCGCCUCCG 557
mir10	469011	3	miRNA 19 CUUGCCGUGUAGAGGAGGC 1	Translation	mir10	469011	-	-	-	-	Serine carboxypeptidases	-	TPR-like_helical_dom
			::.:::::: :: ::::::
			Target 539 GAGCGGCACCUCGCCUCCG 557
mir10	213905	3	miRNA 19 CUUGCCGUGUAGAGGAGGC 1	Translation	mir10	213905	7.28e-96	Uncharacterized protein n=1 Tax=Thalassiosira oceanica RepID=K0SU22_THAOC	8.06e-96	hypothetical protein THAOC_09869 [Thalassiosira oceanica]	-	-	PH_domain,PH/PTB_dom,DUF1996	actin binding	GO:0003779
			:...:::::: ::.:::::
			Target 658 GGGUGGCACACCUUCUCCG 676
mir10	251008	3	miRNA 18 UUGCCGUGUAGAGGAGGC 1	Cleavage	mir10	251008	-	-	-	-	-	-	NA
			..::::.:::::.::::
			Target 24 GGCGGCGCAUCUUCUCCU 41
mir10	461387	3	miRNA 20 CCUUGCCGUGUAGAGGAGGC 1	Cleavage	mir10	461387	2.83e-168	Calcium-dependent protein kinase n=1 Tax=Chrysochromulina sp. CCMP291 RepID=A0A0M0JWR5_9EUKA	3.13e-168	calcium-dependent protein kinase [Chrysochromulina sp. CCMP291]	Serine/threonine protein kinase	-	Ser/Thr_dual-sp_kinase,Prot_kinase_dom,Kinase-like_dom	protein amino acid phosphorylation | ATP binding | proteintyrosine kinase activity | protein serine/threonine kinase activity | protein kinase activity	GO:0006468 | GO:0005524 | GO:0004713 | GO:0004674 | GO:0004672
			: ..::::::.::::: :::
			Target 855 GUGGCGGCACGUCUCCGCCG 874
mir10	218286	3	miRNA 18 UUGCCGUGUAGAGGAGGC 1	Cleavage	mir10	218286	3.9e-51	Sugar phosphate exchanger 3 n=1 Tax=Chrysochromulina sp. CCMP291 RepID=A0A0M0JYQ8_9EUKA	4.32e-51	sugar phosphate exchanger 3 [Chrysochromulina sp. CCMP291]	-	-	MFS_dom	integral to membrane | transport | transporter activity	GO:0016021 | GO:0006810 | GO:0005215
			..::::.:.:::.::.::
			Target 485 GGCGGCGCGUCUUCUUCG 502
mir10	106050	3	miRNA 18 UUGCCGUGUAGAGGAGGC 1	Cleavage	mir10	106050	2.53e-67	DNA helicase n=1 Tax=Chrysochromulina sp. CCMP291 RepID=A0A0M0JBH1_9EUKA	2.8e-67	DNA replication licensing factor mcm5-a-like protein [Chrysochromulina sp. CCMP291]	DNA replication licensing factor, MCM5 component	Adenosinetriphosphatase.	NA-bd_OB-fold,MCM_dom	ATPase activity, coupled to transmembrane movement of substances | ATPase activity, coupled to transmembrane movement of ions | ATPase activity, uncoupled | ATPase activity, coupled | singlestranded DNAdependent ATPdependent DNA helicase activity | ATPase activity | DNA translocase activity | proteintransporting ATPase activity | RNAdependent ATPase activity | DNAdependent ATPase activity | ATPde…	GO:0042626 | GO:0042625 | GO:0042624 | GO:0042623 | GO:0017116 | GO:0016887 | GO:0015616 | GO:0015462 | GO:0008186 | GO:0008094 | GO:0008026 | GO:0006270 | GO:0005524 | GO:0004004 | GO:0004003 | GO:0003677
			:.:::.::::: :::.::
			Target 914 AGCGGUACAUCGCCUUCG 931
mir10	122556	3	miRNA 18 UUGCCGUGUAGAGGAGGC 1	Cleavage	mir10	122556	7.37e-49	Uncharacterized protein n=1 Tax=Chrysochromulina sp. CCMP291 RepID=A0A0M0J5P4_9EUKA	8.17e-49	hypothetical protein Ctob_003488 [Chrysochromulina sp. CCMP291]	Rac1 GTPase effector FRL	-	NA
			.:::::::::::.: .::
			Target 889 GACGGCACAUCUUCCUCG 906
mir10	199976	3	miRNA 21 GCCUUGCCGU-GUAGAGGAGGC 1	Cleavage	mir10	199976	5.76e-57	FAD binding domain protein n=1 Tax=Verrucomicrobiae bacterium DG1235 RepID=B5JNL6_9BACT	1.29e-57	FAD-binding protein [Virgibacillus soli] >gi|946747614|gb|KRG14729.1| FAD-binding protein [Virgibacillus soli]	-	-	FAD-bd_2_sub1,Oxid_FAD_bind_N,ALO,CO_DH_flavot_FAD-bd_sub2,FAD-bd_2	electron transport	GO:0006118
			.:: .::::: ::::::::.::
			Target 64 UGGUGCGGCAACAUCUCCUUCG 85
mir11	66263	2.5	miRNA 21 UUGGGCAAGCGCUGGAUGUAC 1	Cleavage	mir11	66263	5.46e-76	Calcium calmodulin-dependent protein kinase type 1-like protein n=1 Tax=Chrysochromulina sp. CCMP291 RepID=A0A0M0K8L8_9EUKA	6.05e-76	calcium calmodulin-dependent protein kinase type 1-like protein [Chrysochromulina sp. CCMP291]	Ca2+/calmodulin-dependent protein kinase, EF-Hand protein superfamily	-	Ser/Thr_dual-sp_kinase,Prot_kinase_dom,Kinase-like_dom	protein amino acid phosphorylation | ATP binding | proteintyrosine kinase activity | protein serine/threonine kinase activity | protein kinase activity	GO:0006468 | GO:0005524 | GO:0004713 | GO:0004674 | GO:0004672
			.::.:: :::::::::.:.::
			Target 589 GACUCGCUCGCGACCUGCGUG 609
mir11	236790	2.5	miRNA 19 GGGCAAGCGCUGGAUGUAC 1	Cleavage	mir11	236790	2e-12	SYNTHETIC CONSTRUCT ANKYRIN REPEAT PROTEIN E3 n=1 Tax=synthetic construct RepID=UPI000011F76E	2.65e-13	Chain E, Gtp-Tubulin In Complex With A Darpin >gi|394986288|pdb|4DRX|F Chain F, Gtp-Tubulin In Complex With A Darpin >gi|728055258|pdb|4LNU|D Chain D, Nucleotide-free Kinesin Motor Domain In Complex With Tubulin And A Darpin	-	-	Ankyrin_rpt-contain_dom
			:..:::.:::.:::.::::
			Target 315 CUUGUUUGCGGCCUGCAUG 333
mir11	211649	2.5	miRNA 18 GGCAAGCGCUGGAUGUAC 1	Cleavage	mir11	211649	1.04e-134	Tetratricopeptide repeat domain containing protein n=1 Tax=Chrysochromulina sp. CCMP291 RepID=A0A0M0K3M3_9EUKA	1.16e-134	tetratricopeptide repeat domain containing protein [Chrysochromulina sp. CCMP291]	-	-	TPR-like_helical_dom,TPR-contain_dom,SGNH_hydro
			:::: ::::::::...::
			Target 77 CCGUCCGCGACCUGUGUG 94
mir11	235936	2.5	miRNA 19 GGGCAAGCGCUGGAUGUAC 1	Translation	mir11	235936	6.82e-65	acetylase n=1 Tax=Pseudomonas putida RepID=UPI00062A357B	7.55e-65	acetylase [Pseudomonas putida]	-	-	Acyl_transf_3	transferase activity, transferring groups other than aminoacyl groups | proteolysis and peptidolysis | cysteinetype endopeptidase activity	GO:0016747 | GO:0006508 | GO:0004197
			.:::::::: .:::::::
			Target 807 UCCGUUCGCCUUCUACAUG 825
mir11	107175	3	miRNA 20 UGGGCAAGCGCUGGAUGUAC 1	Translation	mir11	107175	0	Valyl-tRNA synthetase n=1 Tax=Chrysochromulina sp. CCMP291 RepID=A0A0M0J8Q4_9EUKA	0	valyl-tRNA synthetase [Chrysochromulina sp. CCMP291]	Valyl-tRNA synthetase	Valine--tRNA ligase.	tRNAsynth_1a_anticodon-bd,Val/Leu/Ile-tRNA-synth_edit,M/V/L/I-tRNA-synth_anticd-bd,Rossmann-like_a/b/a_fold,aa-tRNA-synth_Ia	valyltRNA aminoacylation | tRNA aminoacylation for protein translation | ATP binding | valinetRNA ligase activity | tRNA ligase activity	GO:0006438 | GO:0006418 | GO:0005524 | GO:0004832 | GO:0004812
			:::::::: .: :::::.::
			Target 2267 ACCCGUUCAUGCCCUACGUG 2286
mir11	452091	3	miRNA 21 UUGGGCAAGCGCUGGAUGUAC 1	Cleavage	mir11	452091	2.25e-14	Uncharacterized protein n=1 Tax=Chrysochromulina sp. CCMP291 RepID=A0A0M0JZL6_9EUKA	2.49e-14	hypothetical protein Ctob_014358 [Chrysochromulina sp. CCMP291]	-	-	NA
			:.::::: :::::.::::.::
			Target 719 AGCCCGU-CGCGAUCUACGUG 738
mir11	462342	3	miRNA 19 GGGCAAGC-GCUGGAUGUAC 1	Cleavage	mir11	462342	1.84e-16	Metalloendopeptidase (Fragment) n=1 Tax=Capitella teleta RepID=R7TCE2_CAPTE	2.04e-16	hypothetical protein CAPTEDRAFT_118546, partial [Capitella teleta]	Meprin A metalloprotease	-	Peptidase_Metallo,Peptidase_M12A,MetalloPept_cat_dom	astacin activity | metallopeptidase activity | proteolysis and peptidolysis	GO:0008533 | GO:0008237 | GO:0006508
			:::::::: ::::::::::
			Target 1301 CCCGUUCGACGACCUACAUC 1320
mir11	97509	3	miRNA 18 GGCAAGCGCUGGAUGUAC 1	Cleavage	mir11	97509	2.43e-34	Putative uncharacterized protein n=1 Tax=Aureococcus anophagefferens RepID=F0Y3R4_AURAN	2.69e-34	hypothetical protein AURANDRAFT_62494 [Aureococcus anophagefferens] >gi|323454656|gb|EGB10526.1| hypothetical protein AURANDRAFT_62494 [Aureococcus anophagefferens]	Voltage-gated shaker-like K+ channel KCNA	-	EF_hand_dom,EF-hand-dom_pair,Ion_trans_dom	membrane | voltagegated potassium channel complex | potassium ion transport | cation transport | ion transport | calcium ion binding | potassium channel activity | cation channel activity | voltagegated potassium channel activity | ion channel activity	GO:0016020 | GO:0008076 | GO:0006813 | GO:0006812 | GO:0006811 | GO:0005509 | GO:0005267 | GO:0005261 | GO:0005249 | GO:0005216
			::::::::.::::.::
			Target 283 GCGUUCGCGGCCUAUAUU 300
mir11	448599	3	miRNA 18 GGCAAGCGCUGGAUGUAC 1	Cleavage	mir11	448599	-	-	-	-	-	-	NA
			:::::::::.:: ::::
			Target 474 CCGUUCGCGGCCGACAUC 491
mir11	61236	3	miRNA 21 UUGGGCAAGCGCUGGAUGUAC 1	Cleavage	mir11	61236	-	-	-	-	-	-	Rad60/SUMO-like_dom,Ubiquitin-rel_dom
			.: ::: :::::.:: :::::
			Target 184 GAGCCGCUCGCGGCCAACAUG 204
mir11	204637	3	miRNA 21 UUGGGCAAGCGCUGGAUGUAC 1	Translation	mir11	204637	3.75e-80	Putative uncharacterized protein n=1 Tax=Aureococcus anophagefferens RepID=F0Y8X2_AURAN	4.15e-80	hypothetical protein AURANDRAFT_64088 [Aureococcus anophagefferens] >gi|323452569|gb|EGB08443.1| hypothetical protein AURANDRAFT_64088 [Aureococcus anophagefferens]	-	-	AB_hydrolase_3,AB_hydrolase	catalytic activity	GO:0003824
			:. ::::::: :::: ::.::
			Target 934 AGGCCGUUCGAGACCAACGUG 954
mir11	223061	3	miRNA 21 UUGGGCAAGCGCUGGAUGUAC 1	Translation	mir11	223061	6.4e-30	Uncharacterized protein n=1 Tax=Thalassiosira pseudonana RepID=B8C006_THAPS	7.09e-30	predicted protein [Thalassiosira pseudonana CCMP1335] >gi|220975108|gb|EED93437.1| predicted protein [Thalassiosira pseudonana CCMP1335]	-	-	Pectin_lyas_fold,Pectin_lyase_fold/virulence
			:: .:: ::::: :::::.::
			Target 2254 AAAUCGCUCGCGCCCUACGUG 2274
mir11	121228	3	miRNA 20 UGGGCAAGCGCUGGAUGUAC 1	Translation	mir11	121228	1.94e-116	TSA: Wollemia nobilis Ref_Wollemi_Transcript_21759_2677 transcribed RNA sequence n=1 Tax=Wollemia nobilis RepID=A0A0C9RR39_9SPER	1.37e-114	hypothetical protein PHAVU_002G121800g [Phaseolus vulgaris] >gi|561031489|gb|ESW30068.1| hypothetical protein PHAVU_002G121800g [Phaseolus vulgaris]	RNAse L inhibitor, ABC superfamily	-	ABC_transporter-like,P-loop_NTPase	ATPase activity | ATP binding	GO:0016887 | GO:0005524
			.:::::::: :::::.:.::
			Target 118 GCCCGUUCG-GACCUGCGUG 136
mir11	108426	3	miRNA 18 GGCAAGCGCUGGAUGUAC 1	Cleavage	mir11	108426	2.34e-08	Uncharacterized protein (Fragment) n=1 Tax=Reticulomyxa filosa RepID=X6MLN7_RETFI	2.59e-08	hypothetical protein RFI_23010, partial [Reticulomyxa filosa]	Serine/threonine protein kinase	-	NA
			:::: :::::.::::.:
			Target 976 CCGUGCGCGAUCUACGUC 993
mir11	203652	3	miRNA 18 GGCAAGCGCUGGAUGUAC 1	Cleavage	mir11	203652	-	-	-	-	-	-	NA
			.::::::::. :::..::
			Target 598 UCGUUCGCGGACUAUGUG 615
mir11	463240	3	miRNA 18 GGCAAGCGCUGGAUGUAC 1	Cleavage	mir11	463240	4.16e-10	Putative uncharacterized protein n=1 Tax=Aureococcus anophagefferens RepID=F0YJ60_AURAN	4.61e-10	hypothetical protein AURANDRAFT_66887 [Aureococcus anophagefferens] >gi|323448999|gb|EGB04891.1| hypothetical protein AURANDRAFT_66887 [Aureococcus anophagefferens]	-	-	NA
			.::::::::. :::..::
			Target 574 UCGUUCGCGGACUAUGUG 591
mir12	48583	1	miRNA 18 AUGUCGCAGGAGUGACUG 1	Cleavage	mir12	48583	1e-35	DNAj-like subfamily b member 3-like protein (Fragment) n=1 Tax=Chrysochromulina sp. CCMP291 RepID=A0A0M0K322_9EUKA	1.11e-35	DNAj-like subfamily b member 3-like protein, partial [Chrysochromulina sp. CCMP291]	Molecular chaperone (DnaJ superfamily)	-	DnaJ_domain	unfolded protein binding | heat shock protein binding | protein folding	GO:0051082 | GO:0031072 | GO:0006457
			:::: :::::::::::::
			Target 151 UACACCGUCCUCACUGAC 168
mir12	207722	2	miRNA 19 UAUGUCGCAGGAGUGACUG 1	Cleavage	mir12	207722	5.01e-24	Oxidoreductase n=1 Tax=Methylobacterium platani RepID=A0A0J6RGS6_9RHIZ	4.26e-24	oxidoreductase [Methylobacterium aquaticum] >gi|968325121|gb|KTS28621.1| oxidoreductase [Methylobacterium aquaticum] >gi|968336780|gb|KTS39593.1| oxidoreductase [Methylobacterium aquaticum] >gi|968354447|gb|KTS54974.1| oxidoreductase [Methylobacterium aquaticum]	-	-	Oxid_FAD_bind_N,CO_DH_flavot_FAD-bd_sub2,FAD-bd_2	electron transport	GO:0006118
			.:.::::::.: :::::::
			Target 2871 GUGCAGCGUUCGCACUGAC 2889
mir12	358766	2.5	miRNA 20 CUAUGUCGCAGGAGUGACUG 1	Translation	mir12	358766	1e-17	Uncharacterized protein n=1 Tax=Thalassiosira oceanica RepID=K0R5J7_THAOC	1.11e-17	hypothetical protein THAOC_32640 [Thalassiosira oceanica]	-	-	NA
			:::::.::: : ::::::::
			Target 311 GAUACGGCGGCGUCACUGAC 330
mir12	466755	2.5	miRNA 24 GGAACUAUGUCGCAGGAGUGACUG 1	Translation	mir12	466755	-	-	-	-	-	-	NA
			.:: .::::::: :::: :::::
			Target 136 UCUGCGUACAGCGGCCUCCCUGAC 159
mir12	468925	2.5	miRNA 24 GGAACUAUGUCGCAGGAGUGACUG 1	Translation	mir12	468925	-	-	-	-	-	-	NA
			.:: .::::::: :::: :::::
			Target 136 UCUGCGUACAGCGGCCUCCCUGAC 159
mir12	43172	2.5	miRNA 18 AUGUCGCAGGAGUGACUG 1	Cleavage	mir12	43172	3.4e-55	Putative metacaspase 5 n=1 Tax=Leptomonas pyrrhocoris RepID=A0A0N0VHS8_9TRYP	3.76e-55	putative metacaspase 5 [Leptomonas pyrrhocoris]	Metacaspase involved in regulation of apoptosis	-	Caspase-like_dom,Pept_C14_caspase	caspase activity | proteolysis and peptidolysis	GO:0030693 | GO:0006508
			.:::::::::::.::.:
			Target 28 CGCAGCGUCCUCAUUGGC 45
mir12	434204	2.5	miRNA 19 UAUGUCGCAGGAGUGACUG 1	Cleavage	mir12	434204	4.67e-36	Transmembrane protein, PF12077 family n=1 Tax=Leptospira sp. B5-022 RepID=M6DFM8_9LEPT	5.62e-39	hypothetical protein AMJ63_18110 [Myxococcales bacterium SG8_38_1]	-	-	NA
			.:::: ::::::::: :::
			Target 339 GUACAACGUCCUCACAGAC 357
mir12	69517	2.5	miRNA 18 AUGUCGCAGGAGUGACUG 1	Cleavage	mir12	69517	0	Uncharacterized protein n=1 Tax=Chrysochromulina sp. CCMP291 RepID=A0A0M0K679_9EUKA	0	hypothetical protein Ctob_008047 [Chrysochromulina sp. CCMP291]	AAA+-type ATPase containing the peptidase M41 domain	Metalloendopeptidases.	AAA+_ATPase,P-loop_NTPase,ATPase_AAA_core,Peptidase_M41	matrilysin2 activity | protein catabolism | nucleosidetriphosphatase activity | integral to membrane | membrane | prenyl protein specific endopeptidase activity | zinc ion binding | collagenase activity | proteolysis and peptidolysis | ATP binding | stromelysin 3 activity | metalloendopeptidase activity | nucleotide binding	GO:0030402 | GO:0030163 | GO:0017111 | GO:0016021 | GO:0016020 | GO:0008319 | GO:0008270 | GO:0008133 | GO:0006508 | GO:0005524 | GO:0004249 | GO:0004222 | GO:0000166
			:.:: ::::.:::.::::
			Target 865 UGCAUCGUCUUCAUUGAC 882
mir12	438507	2.5	miRNA 19 UAUGUCGCAGGAGUGACUG 1	Translation	mir12	438507	1.57e-16	Predicted protein n=1 Tax=Phaeodactylum tricornutum (strain CCAP 1055/1) RepID=B7G4E5_PHATC	1.74e-16	predicted protein [Phaeodactylum tricornutum CCAP 1055/1] >gi|217406501|gb|EEC46440.1| predicted protein [Phaeodactylum tricornutum CCAP 1055/1]	-	-	NA
			.:::.::: :: :::::::
			Target 125 GUACGGCGCCCCCACUGAC 143
mir12	446402	2.5	miRNA 19 UAUGUCGCAGGAGUGACUG 1	Translation	mir12	446402	1.57e-16	Predicted protein n=1 Tax=Phaeodactylum tricornutum (strain CCAP 1055/1) RepID=B7G4E5_PHATC	1.74e-16	predicted protein [Phaeodactylum tricornutum CCAP 1055/1] >gi|217406501|gb|EEC46440.1| predicted protein [Phaeodactylum tricornutum CCAP 1055/1]	-	-	NA
			.:::.::: :: :::::::
			Target 125 GUACGGCGCCCCCACUGAC 143
mir12	465690	3	miRNA 24 GGAACUAUGUCGCAGGAGUGACUG 1	Translation	mir12	465690	5.16e-56	mRNA-decapping enzyme 2 n=1 Tax=Polysphondylium pallidum RepID=D3BA13_POLPA	5.71e-56	mRNA-decapping enzyme 2 [Polysphondylium pallidum PN500]	Decapping enzyme complex, predicted pyrophosphatase DCP2	-	NUDIX_hydrolase_dom-like,mRNA_decapping_BoxA,NUDIX_hydrolase_dom
			.:: : : :.:::: :::.:::::
			Target 1088 UCUGGCUCCGGCGUGCUCGCUGAC 1111
mir12	122056	3	miRNA 21 ACUAUGUCGCAGGAGUGACUG 1	Cleavage	mir12	122056	-	-	-	-	-	-	NA
			::.:.:::: :::::.:::::
			Target 2318 UGGUGCAGC-UCCUCGCUGAC 2337
mir12	350565	3	miRNA 20 CUAUGUCGCAGGAGUGACUG 1	Cleavage	mir12	350565	3.45e-11	Putative uncharacterized protein n=1 Tax=Daphnia pulex RepID=E9GGZ0_DAPPU	3.82e-11	hypothetical protein DAPPUDRAFT_50378 [Daphnia pulex]	FOG: RCC1 domain	-	RCC1/BLIP-II,F-box_dom
			:. ::::: ::.:::.::::
			Target 326 GGCACAGCCUCUUCAUUGAC 345
mir12	248628	3	miRNA 18 AUGUCGCAGGAGUGACUG 1	Cleavage	mir12	248628	4.65e-95	Alkaline phosphatase d n=1 Tax=Chrysochromulina sp. CCMP291 RepID=A0A0M0JM35_9EUKA	5.15e-95	alkaline phosphatase d [Chrysochromulina sp. CCMP291]	-	-	Metallo-depent_PP-like
			::.::::::::::: ::
			Target 1080 GACGGCGUCCUCACUCAC 1097
mir12	450789	3	miRNA 19 UAUGUCGCAGGAGUGACUG 1	Translation	mir12	450789	-	-	-	-	-	-	NA
			.::::::: :::::: :.:
			Target 1431 GUACAGCGCCCUCACCGGC 1449
mir12	253521	3	miRNA 18 AUGUCGCAGGAGUGACUG 1	Cleavage	mir12	253521	2.65e-14	SDR family oxidoreductase n=1 Tax=bacterium OL-1 RepID=UPI0005094EC4	2.93e-14	SDR family oxidoreductase [bacterium OL-1]	-	-	NAD(P)-bd_dom
			: .::::::::.:::::
			Target 796 CAGGGCGUCCUCGCUGAC 813
mir12	441321	3	miRNA 18 AUGUCGCAGGAGUGACUG 1	Cleavage	mir12	441321	4.01e-58	Uncharacterized protein n=1 Tax=Chrysochromulina sp. CCMP291 RepID=A0A0M0J8A8_9EUKA	4.44e-58	hypothetical protein Ctob_002161 [Chrysochromulina sp. CCMP291]	FOG: Leucine rich repeat	-	AB_hydrolase
			.:. :::::::::::::
			Target 1147 CGCGACGUCCUCACUGAC 1164
mir12	225692	3	miRNA 18 AUGUCGCAGGAGUGACUG 1	Translation	mir12	225692	0	Glutamate synthase n=1 Tax=Chrysochromulina sp. CCMP291 RepID=A0A0M0J6Z8_9EUKA	0	glutamate synthase [Chrysochromulina sp. CCMP291]	-	Glutamate synthase (ferredoxin).	Aldolase_TIM,Glu_synthdom,Glu_synth_asu_C,Ntn_hydrolases_N,GATase_2_dom,Glu_synth_centr_N	oxidoreductase activity | glutamate synthase (ferredoxin) activity | glutamate synthase activity | metabolism | nitrogen compound metabolism | glutamate biosynthesis	GO:0016491 | GO:0016041 | GO:0015930 | GO:0008152 | GO:0006807 | GO:0006537
			:::.::: :::::: :::
			Target 472 UACGGCGACCUCACCGAC 489
mir13	101959	1.5	miRNA 18 CGGUGCCAGCUGACUGCG 1	Cleavage	mir13	101959	1.78e-51	Uncharacterized protein n=1 Tax=Chrysochromulina sp. CCMP291 RepID=A0A0M0JMI6_9EUKA	1.98e-51	hypothetical protein Ctob_011750 [Chrysochromulina sp. CCMP291]	Permease of the major facilitator superfamily	-	MFS_dom	integral to membrane | transport | transporter activity	GO:0016021 | GO:0006810 | GO:0005215
			:::.::::::.:::.:::
			Target 601 GCCGCGGUCGGCUGGCGC 618
mir13	58748	2	miRNA 24 CCUACACGGUGCCAGCUGACUGCG 1	Translation	mir13	58748	1.68e-39	Uncharacterized protein n=1 Tax=Guillardia theta CCMP2712 RepID=L1IV90_GUITH	1.86e-39	hypothetical protein GUITHDRAFT_113648 [Guillardia theta CCMP2712] >gi|428171250|gb|EKX40168.1| hypothetical protein GUITHDRAFT_113648 [Guillardia theta CCMP2712]	-	-	MazG_cat
			::. ::::: ::: :::::::::
			Target 156 GGGCUUGCCAGGGUGGACUGACGC 179
mir13	99746	2.5	miRNA 18 CGGUGCCAGCUGACUGCG 1	Cleavage	mir13	99746	2.39e-77	Udp-galactose translocator n=1 Tax=Chrysochromulina sp. CCMP291 RepID=A0A0M0JIG2_9EUKA	2.65e-77	udp-galactose translocator [Chrysochromulina sp. CCMP291]	Predicted UDP-galactose transporter	-	NA	integral to membrane | nucleotidesugar transport | carbohydrate transport | sugar porter activity | nucleotidesugar transporter activity | Golgi membrane	GO:0016021 | GO:0015780 | GO:0008643 | GO:0005351 | GO:0005338 | GO:0000139
			:.:..:::.:::::.:::
			Target 154 GUCGUGGUUGACUGGCGC 171
mir13	199591	2.5	miRNA 18 CGGUGCCAGCUGACUGCG 1	Cleavage	mir13	199591	-	-	-	-	-	-	Peptidase_S54_rhomboid_dom
			:: .::::::.:::.:::
			Target 4 GCAGCGGUCGGCUGGCGC 21
mir13	435830	2.5	miRNA 18 CGGUGCCAGCUGACUGCG 1	Cleavage	mir13	435830	7.6e-43	Predicted protein n=1 Tax=Phaeodactylum tricornutum (strain CCAP 1055/1) RepID=B7G0P0_PHATC	8.42e-43	predicted protein [Phaeodactylum tricornutum CCAP 1055/1] >gi|217407987|gb|EEC47922.1| predicted protein [Phaeodactylum tricornutum CCAP 1055/1]	-	-	Fatty_acid_desaturase_dom	oxidoreductase activity, acting on paired donors, with oxidation of a pair of donors resulting in the reduction of molecular oxygen to two molecules of water | oxidoreductase activity | membrane | fatty acid desaturation	GO:0016717 | GO:0016491 | GO:0016020 | GO:0006636
			:::.:: :::.:::.:::
			Target 947 GCCGCGCUCGGCUGGCGC 964
mir13	195232	3	miRNA 24 CCUACACGGUGCCAGCUGACUGCG 1	Cleavage	mir13	195232	-	-	-	-	Nucleosome-binding factor SPN, POB3 subunit	-	HMG_box_dom,Znf_RING/FYVE/PHD,Znf_FYVE_PHD	regulation of transcription, DNAdependent | DNA binding	GO:0006355 | GO:0003677
			: : :::::.:: ::::::: :::
			Target 567 GUACGUGCCGCGCUCGACUGUCGC 590
mir13	115314	3	miRNA 22 UACACGGUGCCAGCUGACUGCG 1	Translation	mir13	115314	0	PLAAOx n=1 Tax=Tisochrysis lutea RepID=X5CWX8_9EUKA	0	periplasmic l-amino acid catalytic subunit [Chrysochromulina sp. CCMP291]	-	-	Hedgehog/Intein_dom	inteinmediated protein splicing	GO:0016539
			: ::::...::: :.:::::::
			Target 2171 AGGUGCUGUGGUGGGCUGACGC 2192
mir13	454797	3	miRNA 23 CUACACGGUGCCAGCUGACUGCG 1	Cleavage	mir13	454797	5.5e-23	Uncharacterized protein n=1 Tax=Tetranychus urticae RepID=T1K8C9_TETUR	2.96e-07	hypothetical protein AMSG_11663 [Thecamonas trahens ATCC 50062] >gi|906562222|gb|KNC55465.1| hypothetical protein AMSG_11663 [Thecamonas trahens ATCC 50062]	Beta-spectrin	-	CH-domain	calcium ion binding	GO:0005509
			: : ::::::: :.::::::: :
			Target 2732 GCUAUGCCACGCUUGACUGACAC 2754
mir13	63461	3	miRNA 23 CUACACGGUGCCAGCUGACUGCG 1	Cleavage	mir13	63461	1.27e-100	Uncharacterized protein n=1 Tax=Vitrella brassicaformis CCMP3155 RepID=A0A0G4EFS8_9ALVE	1.4e-100	unnamed protein product [Vitrella brassicaformis CCMP3155]	-	-	His_deacetylse_dom
			:. : :::.:: :.::.:::.::
			Target 1102 GGAGGGCCGCGUUUGAUUGAUGC 1124
mir14	111026	2	miRNA 19 AUGUAGAAGCCUGUGGAGC 1	Cleavage	mir14	111026	9.48e-133	Multiple c2 and transmembrane domain-containing protein 1-like isoform 2 n=1 Tax=Chrysochromulina sp. CCMP291 RepID=A0A0M0KB30_9EUKA	1.05e-132	multiple c2 and transmembrane domain-containing protein 1-like isoform 2 [Chrysochromulina sp. CCMP291]	Cyclin-dependent kinase inhibitor	Acid--D-amino-acid ligases (peptide synthases).	C2_dom,IPT,Ig-like_fold,Ig_E-set	ribosomal S6glutamic acid ligase activity | acidamino acid ligase activity | UDPNacetylmuramoylalanylDglutamyl2,6diaminopimelateDalanylDalanine ligase activity	GO:0018169 | GO:0016881 | GO:0008766
			:.:.::::::: :::::::
			Target 4729 UGCGUCUUCGGCCACCUCG 4747
mir14	455521	2	miRNA 18 UGUAGAAGCCUGUGGAGC 1	Translation	mir14	455521	-	-	-	-	-	-	NA
			::.::::: ::::.::::
			Target 437 ACGUCUUCCGACAUCUCG 454
mir14	61253	2	miRNA 18 UGUAGAAGCCUGUGGAGC 1	Cleavage	mir14	61253	0	V-type proton ATPase subunit a n=1 Tax=Chrysochromulina sp. CCMP291 RepID=A0A0M0J619_9EUKA	0	vacuolar proton [Chrysochromulina sp. CCMP291]	Vacuolar H+-ATPase V0 sector, subunit a	H(+)-transporting two-sector ATPase.	NA	hydrogentransporting ATPase activity, rotational mechanism | hydrogentransporting ATP synthase activity, rotational mechanism | membrane | proton transport | hydrogentransporting twosector ATPase activity	GO:0046961 | GO:0046933 | GO:0016020 | GO:0015992 | GO:0003936
			.::::::::: .::::::
			Target 1637 GCAUCUUCGGCUACCUCG 1654
mir14	64876	2	miRNA 18 UGUAGAAGCCUGUGGAGC 1	Cleavage	mir14	64876	0	V-type proton ATPase subunit a n=1 Tax=Chrysochromulina sp. CCMP291 RepID=A0A0M0J619_9EUKA	0	vacuolar proton [Chrysochromulina sp. CCMP291]	-	H(+)-transporting two-sector ATPase.	NA	hydrogentransporting ATPase activity, rotational mechanism | hydrogentransporting ATP synthase activity, rotational mechanism | protein amino acid prenylation | oxidoreductase activity | membrane | proton transport | protein prenyltransferase activity | metabolism | hydrogentransporting twosector ATPase activity	GO:0046961 | GO:0046933 | GO:0018346 | GO:0016491 | GO:0016020 | GO:0015992 | GO:0008318 | GO:0008152 | GO:0003936
			.::::::::: .::::::
			Target 1805 GCAUCUUCGGCUACCUCG 1822
mir14	460392	2.5	miRNA 21 GUAUGUAGAAGCCUGUGGAGC 1	Translation	mir14	460392	1.48e-80	Glycosyl hydrolase family 1 protein (Fragment) n=1 Tax=Tetraselmis sp. GSL018 RepID=A0A061QX73_9CHLO	1.7e-79	glycosyl hydrolase family 1 family protein [Populus trichocarpa] >gi|550329906|gb|EEF02229.2| glycosyl hydrolase family 1 family protein [Populus trichocarpa]	Beta-glucosidase, lactase phlorizinhydrolase, and related proteins	-	Glyco_hydro_catalytic_dom,Glycoside_hydrolase_SF	carbohydrate metabolism | hydrolase activity, hydrolyzing Oglycosyl compounds	GO:0005975 | GO:0004553
			:.:::::: ::: .:::::::
			Target 1412 CGUACAUCAUCGAGCACCUCG 1432
mir14	251683	2.5	miRNA 19 AUGUAGAAGCCUGUGGAGC 1	Translation	mir14	251683	-	-	-	-	-	-	NA
			:.:.::::: :.:::::::
			Target 202 UGCGUCUUCCGGCACCUCG 220
mir14	239538	2.5	miRNA 19 AUGUAGAAGCCUGUGGAGC 1	Translation	mir14	239538	-	-	-	-	-	-	NA
			:.:.::::: :.:::::::
			Target 202 UGCGUCUUCCGGCACCUCG 220
mir14	108619	2.5	miRNA 18 UGUAGAAGCCUGUGGAGC 1	Translation	mir14	108619	4.26e-66	hypothetical protein n=1 Tax=Micromonospora parva RepID=UPI00068C63E9	3.38e-66	1,4-beta-xylanase [Streptomyces pristinaespiralis]	FOG: Zn-finger	-	Glyco_hydro_catalytic_dom,Glycoside_hydrolase_SF	carbohydrate metabolism | hydrolase activity, hydrolyzing Oglycosyl compounds	GO:0005975 | GO:0004553
			.:::::: :::::::::
			Target 1586 GCAUCUUGGGACACCUCC 1603
mir14	207083	2.5	miRNA 18 UGUAGAAGCCUGUGGAGC 1	Cleavage	mir14	207083	5.59e-31	Uncharacterized protein n=1 Tax=Capsella rubella RepID=R0HI76_9BRAS	6.19e-31	hypothetical protein CARUB_v10016706mg [Capsella rubella] >gi|482559322|gb|EOA23513.1| hypothetical protein CARUB_v10016706mg [Capsella rubella]	-	-	NA	membrane	GO:0016020
			:: .:::::::::::::
			Target 1803 CCAAUUUCGGACACCUCG 1820
mir14	99931	2.5	miRNA 18 UGUAGAAGCCUGUGGAGC 1	Translation	mir14	99931	4.38e-109	NAD(P)(+)--arginine ADP-ribosyltransferase n=1 Tax=Chrysochromulina sp. CCMP291 RepID=A0A0M0J8N4_9EUKA	4.86e-109	hypothetical protein Ctob_000080 [Chrysochromulina sp. CCMP291]	-	-	NA
			:::::::: .:::::::
			Target 1235 UCAUCUUCGUGCACCUCG 1252
mir14	63865	2.5	miRNA 18 UGUAGAAGCCUGUGGAGC 1	Cleavage	mir14	63865	-	-	-	-	-	-	NA
			.:. :::.::::::::::
			Target 716 GCGACUUUGGACACCUCG 733
mir14	357159	2.5	miRNA 18 UGUAGAAGCCUGUGGAGC 1	Cleavage	mir14	357159	4.34e-21	GCN5-related N-acetyltransferase n=2 Tax=Isoptericola RepID=F6FXF9_ISOV2	4.81e-21	GCN5-related N-acetyltransferase [Isoptericola variabilis 225]	-	-	GNAT_dom,Acyl_CoA_acyltransferase	Nacetyltransferase activity	GO:0008080
			::. :::::::..:::::
			Target 59 ACGCCUUCGGAUGCCUCG 76
mir14	116679	2.5	miRNA 18 UGUAGAAGCCUGUGGAGC 1	Cleavage	mir14	116679	1.61e-29	Set and mynd domain containing protein n=1 Tax=Chrysochromulina sp. CCMP291 RepID=A0A0M0JBR8_9EUKA	1.78e-29	set and mynd domain containing protein [Chrysochromulina sp. CCMP291]	Predicted histone tail methylase containing SET domain	-	Znf_MYND,SET_dom
			:::::::::: ..:.:::
			Target 545 ACAUCUUCGGCUGCUUCG 562
mir14	215475	2.5	miRNA 18 UGUAGAAGCCUGUGGAGC 1	Cleavage	mir14	215475	5.09e-30	Set and mynd domain containing protein n=1 Tax=Chrysochromulina sp. CCMP291 RepID=A0A0M0JBR8_9EUKA	5.64e-30	set and mynd domain containing protein [Chrysochromulina sp. CCMP291]	-	-	Znf_MYND,SET_dom
			:::::::::: ..:.:::
			Target 587 ACAUCUUCGGCUGCUUCG 604
mir14	438923	2.5	miRNA 21 GUAUGUAGAAGCCUGUGGAGC 1	Translation	mir14	438923	1.66e-42	Heme oxygenase 1 n=1 Tax=Thermosynechococcus elongatus (strain BP-1) RepID=Q8DLW1_THEEB	1.83e-42	heme oxygenase [Thermosynechococcus elongatus] >gi|22297908|ref|NP_681155.1| heme oxygenase 1 [Thermosynechococcus elongatus BP-1] >gi|22294086|dbj|BAC07917.1| heme oxygenase 1 [Thermosynechococcus elongatus BP-1]	Heme oxygenase	-	Haem_Oase-like_multi-hlx	heme oxidation | heme oxygenase (decyclizing) activity	GO:0006788 | GO:0004392
			:. .::::::: : :::::::
			Target 1030 CGCGCAUCUUCCGCCACCUCG 1050
mir14	458072	2.5	miRNA 20 UAUGUAGAAGCCUGUGGAGC 1	Translation	mir14	458072	4.97e-117	PREDICTED: protease 2-like isoform X1 n=2 Tax=Trichogramma pretiosum RepID=UPI0006C98150	2.39e-117	PREDICTED: protease 2-like isoform X2 [Trichogramma pretiosum]	Predicted serine protease	Oligopeptidase B.	Pept_S9A_N,AB_hydrolase,Peptidase_S9	oligopeptidase B activity | proteolysis and peptidolysis | serinetype endopeptidase activity	GO:0008945 | GO:0006508 | GO:0004252
			: ::::: ::: .:::::::
			Target 234 AGACAUCAUCGCGCACCUCG 253
mir14	243631	2.5	miRNA 18 UGUAGAAGCCUGUGGAGC 1	Translation	mir14	243631	4.53e-51	Carboxypeptidase n=1 Tax=Chrysochromulina sp. CCMP291 RepID=A0A0M0JN15_9EUKA	5.02e-51	hypothetical protein Ctob_001322 [Chrysochromulina sp. CCMP291]	-	-	AB_hydrolase	proteolysis and peptidolysis | serine carboxypeptidase activity	GO:0006508 | GO:0004185
			:::::: : :::.:::::
			Target 8 ACAUCUACCGACGCCUCG 25
mir14	260244	2.5	miRNA 18 UGUAGAAGCCUGUGGAGC 1	Cleavage	mir14	260244	-	-	-	-	-	-	NA
			.: :: ::::::::::::
			Target 21 GCCUCCUCGGACACCUCG 38
mir14	236599	2.5	miRNA 18 UGUAGAAGCCUGUGGAGC 1	Translation	mir14	236599	9.31e-51	Zinc finger protein 862 n=2 Tax=Chrysochromulina sp. CCMP291 RepID=A0A0M0K395_9EUKA	1.03e-50	zinc finger protein 862 [Chrysochromulina sp. CCMP291]	-	-	HATC_dom_C	microtubulebased movement | microtubule | structural molecule activity	GO:0007018 | GO:0005874 | GO:0005198
			::::: ::: .:::::::
			Target 257 ACAUCCUCGAGCACCUCG 274
mir14	72853	2.5	miRNA 18 UGUAGAAGCCUGUGGAGC 1	Translation	mir14	72853	6.15e-175	Asparagine synthetase b n=1 Tax=Tetraselmis sp. GSL018 RepID=A0A061R7L5_9CHLO	2.73e-172	B-type asparagine synthetase chloroplast precursor [Micromonas pusilla CCMP1545] >gi|226462559|gb|EEH59851.1| B-type asparagine synthetase chloroplast precursor [Micromonas pusilla CCMP1545]	Asparagine synthase (glutamine-hydrolyzing)	Asparagine synthase (glutamine-hydrolysing).	Ntn_hydrolases_N,GATase_2_dom,Asn_synthase,Rossmann-like_a/b/a_fold	metabolism | asparagine biosynthesis | asparagine synthase (glutaminehydrolyzing) activity	GO:0008152 | GO:0006529 | GO:0004066
			.:::::::: :::::::
			Target 1274 GCAUCUUCGACCACCUCG 1291
mir14	95333	2.5	miRNA 18 UGUAGAAGCCUGUGGAGC 1	Translation	mir14	95333	1.35e-178	Zinc finger protein 862 n=2 Tax=Chrysochromulina sp. CCMP291 RepID=A0A0M0K395_9EUKA	1.5e-178	zinc finger protein 862 [Chrysochromulina sp. CCMP291]	Serine carboxypeptidases	-	NA	protein dimerization activity	GO:0046983
			::::: ::: .:::::::
			Target 2543 ACAUCCUCGAGCACCUCG 2560
mir14	50708	2.5	miRNA 18 UGUAGAAGCCUGUGGAGC 1	Translation	mir14	50708	0	Putative uncharacterized protein n=1 Tax=Phytophthora sojae (strain P6497) RepID=G4YQN4_PHYSP	0	hypothetical protein PHYSODRAFT_295142 [Phytophthora sojae] >gi|348690484|gb|EGZ30298.1| hypothetical protein PHYSODRAFT_295142 [Phytophthora sojae]	Xanthine dehydrogenase	-	Ald_Oxase/Xan_DH_a/b,CO_DH_flav_C,AldOxase/xan_DH_Mopterin-bd,CO_DH_flavot_FAD-bd_sub2,2Fe-2S-bd,Mopterin_DH_FAD-bd,2Fe-2S_ferredoxin-type,Beta-grasp_dom,FAD-bd_2_sub1,FAD-bd_2	oxidoreductase activity | electron transport | iron ion binding | electron transporter activity	GO:0016491 | GO:0006118 | GO:0005506 | GO:0005489
			::::: ::: .:::::::
			Target 2720 ACAUCCUCGAGCACCUCG 2737
mir14	360305	3	miRNA 21 GUAUGUAGAAGCCUGUGGAGC 1	Cleavage	mir14	360305	-	-	-	-	FOG: Ankyrin repeat	-	Ankyrin_rpt-contain_dom
			:.:.:: :::.:: :::::::
			Target 20 CGUGCAGCUUUGGCCACCUCG 40
mir14	98560	3	miRNA 21 GUAUGUAGAAGCCUGUGGAGC 1	Translation	mir14	98560	3.74e-23	Uncharacterized protein n=1 Tax=Chrysochromulina sp. CCMP291 RepID=A0A0M0JWR1_9EUKA	4.15e-23	hypothetical protein Ctob_015352 [Chrysochromulina sp. CCMP291]	FOG: Hormone receptors	-	NA
			:.:::::: ::: :::::::
			Target 569 CGUACAUCCUCGCCCACCUCG 589
mir14	206534	3	miRNA 18 UGUAGAAGCCUGUGGAGC 1	Cleavage	mir14	206534	1.15e-22	Putative uncharacterized protein (Fragment) n=1 Tax=Aureococcus anophagefferens RepID=F0Y2J5_AURAN	1.27e-22	hypothetical protein AURANDRAFT_22386, partial [Aureococcus anophagefferens] >gi|323454844|gb|EGB10713.1| hypothetical protein AURANDRAFT_22386, partial [Aureococcus anophagefferens]	-	-	Znf_RING/FYVE/PHD,SNF2_N,P-loop_NTPase	protein ubiquitination | zinc ion binding | ubiquitinprotein ligase activity | ubiquitin ligase complex	GO:0016567 | GO:0008270 | GO:0004842 | GO:0000151
			:..::::.::::: ::::
			Target 1280 AUGUCUUUGGACAGCUCG 1297
mir14	464767	3	miRNA 19 AUGUAGAAGCCUGUGGAGC 1	Cleavage	mir14	464767	0	V-type proton ATPase subunit a n=1 Tax=Spizellomyces punctatus DAOM BR117 RepID=A0A0L0HB88_SPIPN	0	hypothetical protein SPPG_06975 [Spizellomyces punctatus DAOM BR117]	Vacuolar H+-ATPase V0 sector, subunit a	H(+)-transporting two-sector ATPase.	NA	hydrogentransporting ATPase activity, rotational mechanism | hydrogentransporting ATP synthase activity, rotational mechanism | membrane | proton transport | copper ion binding | hydrogentransporting twosector ATPase activity	GO:0046961 | GO:0046933 | GO:0016020 | GO:0015992 | GO:0005507 | GO:0003936
			: ::::::.:: .::::::
			Target 2133 UCCAUCUUUGGCUACCUCG 2151
mir14	112552	3	miRNA 18 UGUAGAAGCCUGUGGAGC 1	Translation	mir14	112552	6.85e-12	Ribosomal protein S1 n=1 Tax=Fretibacterium fastidiosum RepID=D4M899_9BACT	7.58e-12	Ribosomal protein S1 [Fretibacterium fastidiosum]	Polyadenylation factor I complex, subunit FIP1	DNA-directed RNA polymerase.	S1_dom,NA-bd_OB-fold,S1_domain	DNAdirected RNA polymerase III activity | DNAdirected RNA polymerase II activity | DNAdirected RNA polymerase I activity | DNAdirected RNA polymerase activity | RNA binding	GO:0003902 | GO:0003901 | GO:0003900 | GO:0003899 | GO:0003723
			:::::::: .:.:::::
			Target 542 CCAUCUUCGCGCGCCUCG 559
mir14	116540	3	miRNA 18 UGUAGAAGCCUGUGGAGC 1	Cleavage	mir14	116540	-	-	-	-	C-type lectin	Exo-alpha-sialidase.	Cellulos_enz_dockerin_1,Pectin_lyas_fold,Pectin_lyase_fold/virulence	exoalphasialidase activity	GO:0004308
			::::.::::: :.::::
			Target 4597 ACAUUUUCGGUCGCCUCA 4614
mir14	443238	3	miRNA 18 UGUAGAAGCCUGUGGAGC 1	Cleavage	mir14	443238	8.29e-50	Peroxiredoxin chloroplastic-like protein n=1 Tax=Chrysochromulina sp. CCMP291 RepID=A0A0M0KE54_9EUKA	9.18e-50	peroxiredoxin chloroplastic-like protein [Chrysochromulina sp. CCMP291]	Alkyl hydroperoxide reductase, thiol specific antioxidant and related enzymes	-	AhpC/TSA,Thioredoxin-like_fold
			:: :::::::.: :::::
			Target 359 ACCUCUUCGGGCUCCUCG 376
mir14	420857	3	miRNA 18 UGUAGAAGCCUGUGGAGC 1	Cleavage	mir14	420857	9.52e-35	Rubredoxin family protein n=1 Tax=Chrysochromulina sp. CCMP291 RepID=A0A0M0J6K5_9EUKA	1.05e-34	rubredoxin family protein [Chrysochromulina sp. CCMP291]	-	-	Rubredoxin-type_fold,Rubredoxin-like_dom	metal ion binding | electron transport | electron transporter activity	GO:0046872 | GO:0006118 | GO:0005489
			: ::::::::.: :::::
			Target 6 AGAUCUUCGGGCUCCUCG 23
mir14	99001	3	miRNA 18 UGUAGAAGCCUGUGGAGC 1	Cleavage	mir14	99001	3.07e-43	Putative uncharacterized protein n=1 Tax=Tribolium castaneum RepID=D6WPN3_TRICA	3.4e-43	PREDICTED: N-glycosylase/DNA lyase isoform X2 [Tribolium castaneum] >gi|270009750|gb|EFA06198.1| hypothetical protein TcasGA2_TC009047 [Tribolium castaneum]	8-oxoguanine DNA glycosylase	-	HhH-GPD_domain,DNA_glycosylase,OGG_N,HTH_base_excis_C	baseexcision repair	GO:0006284
			:: ::::.:::: :::::
			Target 854 ACCUCUUUGGACCCCUCG 871
mir14	208664	3	miRNA 18 UGUAGAAGCCUGUGGAGC 1	Translation	mir14	208664	-	-	-	-	-	-	NA
			::.:::: ::::: ::::
			Target 1040 ACGUCUUGGGACAGCUCG 1057
mir14	204755	3	miRNA 18 UGUAGAAGCCUGUGGAGC 1	Translation	mir14	204755	1.04e-84	Phosphatidylinositol-4,5-bisphosphate 3-kinase catalytic subunit beta isoform n=1 Tax=Chrysochromulina sp. CCMP291 RepID=A0A0M0J4R6_9EUKA	1.16e-84	phosphatidylinositol-4,5-bisphosphate 3-kinase catalytic subunit beta isoform [Chrysochromulina sp. CCMP291]	-	-	PI3/4_kinase_cat_dom,PH_domain,PH/PTB_dom,Kinase-like_dom	phosphotransferase activity, alcohol group as acceptor	GO:0016773
			::::::::: .::: :::
			Target 1799 ACAUCUUCGUGCACAUCG 1816
mir14	450701	3	miRNA 19 AUGUAGAAGCCUGUGGAGC 1	Translation	mir14	450701	4.45e-86	Phosphoinositide 5-phosphatase, putative n=1 Tax=Ricinus communis RepID=B9S742_RICCO	4.93e-86	phosphoinositide 5-phosphatase, putative [Ricinus communis] >gi|223539024|gb|EEF40621.1| phosphoinositide 5-phosphatase, putative [Ricinus communis]	Putative phosphoinositide phosphatase	-	SAC_dom
			:::: : :: :::::::::
			Target 853 UACACCCUCCGACACCUCG 871
mir14	244295	3	miRNA 18 UGUAGAAGCCUGUGGAGC 1	Cleavage	mir14	244295	1.32e-33	Predicted protein n=1 Tax=Phaeodactylum tricornutum (strain CCAP 1055/1) RepID=B7GE02_PHATC	1.46e-33	predicted protein [Phaeodactylum tricornutum CCAP 1055/1] >gi|217403263|gb|EEC43217.1| predicted protein [Phaeodactylum tricornutum CCAP 1055/1]	-	-	Amidase_dom
			:::::: ::: ::::::
			Target 134 ACAUCUCCGGCCACCUCA 151
mir14	46705	3	miRNA 18 UGUAGAAGCCUGUGGAGC 1	Cleavage	mir14	46705	2.57e-26	peptide synthetase n=1 Tax=Sphingomonas elodea RepID=UPI000263058D	2.84e-26	peptide synthetase [Sphingomonas elodea]	-	-	Trimer_LpxA-like
			:::: :::::::::::
			Target 284 UCAUCGACGGACACCUCG 301
mir15	351247	2.5	miRNA 19 UCGCAGCCUAUGAUCGGUG 1	Cleavage	mir15	351247	-	-	-	-	-	-	NA
			::::::::.:..:.::.::
			Target 66 AGCGUCGGGUGUUGGCUAC 84
mir15	373560	2.5	miRNA 19 UCGCAGCCUAUGAUCGGUG 1	Cleavage	mir15	373560	-	-	-	-	-	-	NA
			::::::::.:..:.::.::
			Target 66 AGCGUCGGGUGUUGGCUAC 84
mir15	370380	2.5	miRNA 19 UCGCAGCCUAUGAUCGGUG 1	Cleavage	mir15	370380	-	-	-	-	-	-	NA
			::::::::.:..:.::.::
			Target 66 AGCGUCGGGUGUUGGCUAC 84
mir15	363229	2.5	miRNA 19 UCGCAGCCUAUGAUCGGUG 1	Cleavage	mir15	363229	-	-	-	-	-	-	NA
			::::::::.:..:.::.::
			Target 66 AGCGUCGGGUGUUGGCUAC 84
mir15	373620	2.5	miRNA 19 UCGCAGCCUAUGAUCGGUG 1	Cleavage	mir15	373620	-	-	-	-	-	-	NA
			::::::::.:..:.::.::
			Target 66 AGCGUCGGGUGUUGGCUAC 84
mir15	228827	2.5	miRNA 18 CGCAGCCUAUGAUCGGUG 1	Cleavage	mir15	228827	-	-	-	-	-	-	MFS_dom
			::::.::.::::.::..:
			Target 589 GCGUUGGGUACUGGCUGC 606
mir15	122727	3	miRNA 20 GUCGCAGCCUAUGAUCGGUG 1	Translation	mir15	122727	-	-	-	-	Serine carboxypeptidases	-	NA
			:.:::::::: .::.::::
			Target 465 CGGCGUCGGAAGCUGGCCAA 484
mir15	451794	3	miRNA 19 UCGCAGCCUAUGAUCGGUG 1	Translation	mir15	451794	-	-	-	-	Dystonin, GAS (Growth-arrest-specific protein), and related proteins	-	NA
			::::::::. .::.:::.:
			Target 638 AGCGUCGGGCGCUGGCCGC 656
mir15	234052	3	miRNA 20 GUCGCAGCCUAUGAUCGGUG 1	Cleavage	mir15	234052	5.05e-63	hypothetical protein n=1 Tax=Candidatus Paracaedibacter symbiosus RepID=UPI00068C8498	5.59e-63	hypothetical protein [Candidatus Paracaedibacter symbiosus]	-	-	MFS_dom	integral to membrane | membrane | transport | transporter activity	GO:0016021 | GO:0016020 | GO:0006810 | GO:0005215
			: ::::.::.::::: ::.:
			Target 1218 CUGCGUUGGGUACUACCCGC 1237
mir15	208842	3	miRNA 21 UGUCGCAGCCUAUGAUCGGUG 1	Translation	mir15	208842	1.67e-16	PREDICTED: Golgi-associated plant pathogenesis-related protein 1-like isoform X1 n=1 Tax=Biomphalaria glabrata RepID=UPI000673EDB7	1.85e-16	PREDICTED: Golgi-associated plant pathogenesis-related protein 1-like isoform X1 [Biomphalaria glabrata]	-	-	CAP_domain,RlpA-like_DPBB,Expansin/allergen_DPBB_dom	extracellular region	GO:0005576
			:: :: ::::: :.:.:::::
			Target 593 ACUGCUUCGGAAAUUGGCCAC 613
mir15	225391	3	miRNA 18 CGCAGCCUAUGAUCGGUG 1	Translation	mir15	225391	2.77e-08	hypothetical protein DICSQDRAFT_150954 n=1 Tax=Dichomitus squalens (strain LYAD-421) RepID=UPI0004410BC9	3.07e-08	hypothetical protein DICSQDRAFT_150954 [Dichomitus squalens LYAD-421 SS1] >gi|395334078|gb|EJF66454.1| hypothetical protein DICSQDRAFT_150954 [Dichomitus squalens LYAD-421 SS1]	-	-	Znf_CCCH	nucleic acid binding	GO:0003676
			:::::::: .::.::..:
			Target 409 GCGUCGGAAGCUGGCUGC 426
mir16	220331	2	miRNA 21 GUCAACGCGGUGCCGGAAGAA 1	Translation	mir16	220331	9.28e-10	hypothetical protein n=1 Tax=Bacteroides plebeius RepID=UPI00058F9EEF	1.03e-09	hypothetical protein [Bacteroides plebeius]	-	-	Pectin_lyas_fold,Pectin_lyase_fold/virulence
			:: : :::::: :::::::::
			Target 1419 CACUGGCGCCAAGGCCUUCUU 1439
mir16	224407	2.5	miRNA 18 AACGCGGUGCCGGAAGAA 1	Translation	mir16	224407	-	-	-	-	-	-	P-loop_NTPase
			:::::::: :.::::::
			Target 120 CUGCGCCACCGUCUUCUU 137
mir16	438508	2.5	miRNA 18 AACGCGGUGCCGGAAGAA 1	Cleavage	mir16	438508	3.6e-112	Uncharacterized protein n=1 Tax=Guillardia theta CCMP2712 RepID=L1IXF8_GUITH	3.99e-112	hypothetical protein GUITHDRAFT_113360 [Guillardia theta CCMP2712] >gi|428171659|gb|EKX40574.1| hypothetical protein GUITHDRAFT_113360 [Guillardia theta CCMP2712]	-	-	Fatty_acid_desaturase_dom
			:::::::.: :::::::
			Target 886 CUGCGCCAUGUCCUUCUU 903
mir16	432500	2.5	miRNA 18 AACGCGGUGCCGGAAGAA 1	Translation	mir16	432500	9.14e-92	Mfs monosaccharide transporter n=1 Tax=Nannochloropsis gaditana RepID=W7T921_9STRA	1.01e-91	mfs monosaccharide transporter [Nannochloropsis gaditana]	Predicted transporter (major facilitator superfamily)	L-arabinose isomerase.	MFS_dom	integral to membrane | membrane | Larabinose isomerase activity | carbohydrate transport | transport | sugar porter activity | transporter activity	GO:0016021 | GO:0016020 | GO:0008733 | GO:0008643 | GO:0006810 | GO:0005351 | GO:0005215
			:::::::: :.::::::
			Target 1380 CUGCGCCACCGUCUUCUU 1397
mir16	466564	2.5	miRNA 18 AACGCGGUGCCGGAAGAA 1	Cleavage	mir16	466564	0	Pentafunctional AROM polypeptide n=1 Tax=Sphaeroforma arctica JP610 RepID=A0A0L0GDX7_9EUKA	0	hypothetical protein SARC_00815 [Sphaeroforma arctica JP610] >gi|906958982|gb|KNC87071.1| hypothetical protein SARC_00815 [Sphaeroforma arctica JP610]	Pentafunctional AROM protein	-	Znf_RING/FYVE/PHD,Aldolase_TIM,NAD(P)-bd_dom,Enolpyruvate_Tfrase_dom,Shikm_DH/Glu-tRNA_Rdtase,DHQS/DOIS,P-loop_NTPase,RNA3'P_cycl/enolpyr_Trfase_a/b,ConA-like_dom,MFS_dom,Znf_FYVE_PHD	aromatic amino acid family biosynthesis, shikimate pathway | membrane | aromatic amino acid family biosynthesis | amino acid biosynthesis | transport | cytoplasm | ATP binding | transporter activity | shikimate kinase activity | shikimate 5dehydrogenase activity | 3phosphoshikimate 1carboxyvinyltransferase activity | 3dehydroquinate synthase activity | 3dehydroquinate dehydratase activity	GO:0016089 | GO:0016020 | GO:0009073 | GO:0008652 | GO:0006810 | GO:0005737 | GO:0005524 | GO:0005215 | GO:0004765 | GO:0004764 | GO:0003866 | GO:0003856 | GO:0003855
			: ::.::::::::::::
			Target 2808 CUCCGUCACGGCCUUCUU 2825
mir16	96145	2.5	miRNA 18 AACGCGGUGCCGGAAGAA 1	Cleavage	mir16	96145	2.9e-27	Uncharacterized protein n=1 Tax=Micromonas sp. (strain RCC299 / NOUM17) RepID=C1EIM3_MICSR	3.21e-27	predicted protein [Micromonas sp. RCC299] >gi|226521901|gb|ACO67887.1| predicted protein [Micromonas sp. RCC299]	-	-	NA
			: :::::.:: :::::::
			Target 222 UGGCGCCGCGUCCUUCUU 239
mir16	357004	3	miRNA 18 AACGCGGUGCCGGAAGAA 1	Cleavage	mir16	357004	-	-	-	-	-	-	NA
			:::::::::::::::
			Target 114 CGGCGCCACGGCCUUCUC 131
mir16	121997	3	miRNA 18 AACGCGGUGCCGGAAGAA 1	Cleavage	mir16	121997	5.37e-15	Transcriptional activator myb n=1 Tax=Chrysochromulina sp. CCMP291 RepID=A0A0M0J846_9EUKA	5.95e-15	transcriptional activator myb [Chrysochromulina sp. CCMP291]	RNA-binding protein p54nrb (RRM superfamily)	-	SANT/Myb,Homeodomain-like,Myb-like_dom,Myb_dom	nucleus | DNA binding	GO:0005634 | GO:0003677
			:::::::::::::::
			Target 886 CGGCGCCACGGCCUUCUC 903
mir16	469014	3	miRNA 18 AACGCGGUGCCGGAAGAA 1	Cleavage	mir16	469014	-	-	-	-	-	-	MFS_dom
			:::::::::::::::
			Target 1351 GCUCGCCACGGCCUUCUU 1368
mir16	210750	3	miRNA 18 AACGCGGUGCCGGAAGAA 1	Cleavage	mir16	210750	2.77e-72	Uncharacterized protein n=1 Tax=Thalassiosira oceanica RepID=K0TRL2_THAOC	3.07e-72	hypothetical protein THAOC_00134 [Thalassiosira oceanica]	-	Nitrilase.	C-N_Hydrolase	hydrolase activity, acting on carbonnitrogen (but not peptide) bonds | nitrogen compound metabolism | nitrilase activity	GO:0016810 | GO:0006807 | GO:0000257
			:::.::::::.:::::
			Target 228 CAGCGUCACGGCUUUCUU 245
mir16	471321	3	miRNA 18 AACGCGGUGCCGGAAGAA 1	Cleavage	mir16	471321	3.64e-78	Ammonium transporter n=1 Tax=Bathycoccus prasinos RepID=K8ENQ8_9CHLO	4.03e-78	ammonium transporter [Bathycoccus prasinos] >gi|412990281|emb|CCO19599.1| ammonium transporter [Bathycoccus prasinos]	Ammonia permease	-	NH4_transpt_AmtB-like_dom,Ammonium/urea_transptr	membrane | ammonium transporter activity | transport	GO:0016020 | GO:0008519 | GO:0006810
			:::::.::::.:::::
			Target 200 CGGCGCCGCGGCUUUCUU 217
mir16	456888	3	miRNA 18 AACGCGGUGCCGGAAGAA 1	Cleavage	mir16	456888	6.35e-101	Ammonium transporter n=1 Tax=Bathycoccus prasinos RepID=K8ENQ8_9CHLO	7.03e-101	ammonium transporter [Bathycoccus prasinos] >gi|412990281|emb|CCO19599.1| ammonium transporter [Bathycoccus prasinos]	Ammonia permease	-	Ammonium/urea_transptr,NH4_transpt_AmtB-like_dom	membrane | ammonium transporter activity | transport	GO:0016020 | GO:0008519 | GO:0006810
			:::::.::::.:::::
			Target 165 CGGCGCCGCGGCUUUCUU 182
mir16	415646	3	miRNA 18 AACGCGGUGCCGGAAGAA 1	Cleavage	mir16	415646	1.63e-99	Ammonium transporter n=1 Tax=Bathycoccus prasinos RepID=K8ENQ8_9CHLO	1.81e-99	ammonium transporter [Bathycoccus prasinos] >gi|412990281|emb|CCO19599.1| ammonium transporter [Bathycoccus prasinos]	Ammonia permease	-	NH4_transpt_AmtB-like_dom,Ammonium/urea_transptr	membrane | ammonium transporter activity | transport	GO:0016020 | GO:0008519 | GO:0006810
			:::::.::::.:::::
			Target 200 CGGCGCCGCGGCUUUCUU 217
mir16	465178	3	miRNA 20 UCAACGCGGUGCCGGAAGAA 1	Cleavage	mir16	465178	1.58e-28	Uncharacterized protein n=1 Tax=Chrysochromulina sp. CCMP291 RepID=A0A0M0J8B9_9EUKA	1.75e-28	hypothetical protein Ctob_004472 [Chrysochromulina sp. CCMP291]	Transcription initiation factor TFIID, subunit BDF1 and related bromodomain proteins	Acid--D-amino-acid ligases (peptide synthases).	NA	ribosomal S6glutamic acid ligase activity | acidamino acid ligase activity | UDPNacetylmuramoylalanylDglutamyl2,6diaminopimelateDalanylDalanine ligase activity	GO:0018169 | GO:0016881 | GO:0008766
			.:: :::: .:::::::.::
			Target 2216 GGUGGCGCAGCGGCCUUUUU 2235
mir16	194651	3	miRNA 21 GUCAACGCGGUGCCGGAAGAA 1	Translation	mir16	194651	1.12e-21	Uncharacterized protein n=1 Tax=Chrysochromulina sp. CCMP291 RepID=A0A0M0JHN5_9EUKA	1.24e-21	hypothetical protein Ctob_006159 [Chrysochromulina sp. CCMP291]	-	-	C2_dom	metabolism | catalytic activity	GO:0008152 | GO:0003824
			:: :: ::::.. ::::::::
			Target 186 CAUUUACGCCGUCGCCUUCUU 206
mir16	102516	3	miRNA 18 AACGCGGUGCCGGAAGAA 1	Translation	mir16	102516	1.96e-37	Fibronectin type iii domain protein n=1 Tax=Chrysochromulina sp. CCMP291 RepID=A0A0M0JB90_9EUKA	2.17e-37	fibronectin type iii domain protein [Chrysochromulina sp. CCMP291]	Projectin/twitchin and related proteins	-	FN3_dom,Ig-like_fold
			::::::: ::::::::
			Target 4158 CAGCGCCACCGCCUUCUU 4175
mir17	121249	2.5	miRNA 21 UGGCUACUUAGCCGUCGGGGC 1	Cleavage	mir17	121249	1.14e-165	Putative uncharacterized protein FBA n=1 Tax=Aureococcus anophagefferens RepID=F0Y1S0_AURAN	1.26e-165	hypothetical protein AURANDRAFT_22269 [Aureococcus anophagefferens] >gi|323455001|gb|EGB10870.1| hypothetical protein AURANDRAFT_22269 [Aureococcus anophagefferens]	Fructose-biphosphate aldolase	Fructose-bisphosphate aldolase.	Aldolase_TIM	glycolysis | fructosebisphosphate aldolase activity	GO:0006096 | GO:0004332
			: ::::::.::::::: .:::
			Target 394 AGCGAUGAGUCGGCAGGUCCG 414
mir17	250630	2.5	miRNA 19 GCUACUUAGCCGUCGGGGC 1	Cleavage	mir17	250630	-	-	-	-	-	-	NA
			.:.::::::::. ::::::
			Target 332 UGGUGAAUCGGUCGCCCCG 350
mir17	208412	2.5	miRNA 19 GCUACUUAGCCGUCGGGGC 1	Cleavage	mir17	208412	-	-	-	-	-	-	NA
			.:.::::::::. ::::::
			Target 332 UGGUGAAUCGGUCGCCCCG 350
mir17	248510	2.5	miRNA 19 GCUACUUAGCCGUCGGGGC 1	Cleavage	mir17	248510	-	-	-	-	-	-	NA
			.:.::::::::. ::::::
			Target 332 UGGUGAAUCGGUCGCCCCG 350
mir17	221128	2.5	miRNA 18 CUACUUAGCCGUCGGGGC 1	Cleavage	mir17	221128	-	-	-	-	-	-	NA
			::::: ::::::.::::
			Target 13 GAUGAUGCGGCAGUCCCG 30
mir17	232271	2.5	miRNA 18 CUACUUAGCCGUCGGGGC 1	Cleavage	mir17	232271	7.01e-11	Uncharacterized protein n=1 Tax=marine sediment metagenome RepID=A0A0F9GWZ3_9ZZZZ	8.28e-11	hypothetical protein [Pseudorhodoferax sp. Leaf265] >gi|944865811|gb|KQP16013.1| hypothetical protein ASF45_05505 [Pseudorhodoferax sp. Leaf265]	-	-	AB_hydrolase,AB_hydrolase_1	catalytic activity	GO:0003824
			::::: ::::::.::::
			Target 823 GAUGAUGCGGCAGUCCCG 840
mir17	360949	3	miRNA 21 UGGCUACUUAGCCGUCGGGGC 1	Cleavage	mir17	360949	4.9e-55	Putative uncharacterized protein (Fragment) n=1 Tax=Aureococcus anophagefferens RepID=F0YLJ4_AURAN	5.43e-55	hypothetical protein AURANDRAFT_33192, partial [Aureococcus anophagefferens] >gi|323448127|gb|EGB04030.1| hypothetical protein AURANDRAFT_33192, partial [Aureococcus anophagefferens]	Enoyl-CoA isomerase	Enoyl-CoA hydratase.	ClpP/crotonase-like_dom	metabolism | enoylCoA hydratase activity | catalytic activity	GO:0008152 | GO:0004300 | GO:0003824
			: ::::::.:::::.:.: ::
			Target 335 AACGAUGAGUCGGCGGUCGCG 355
mir17	105605	3	miRNA 21 UGGCUACUUAGCCGUCGGGGC 1	Translation	mir17	105605	-	-	-	-	-	-	Ankyrin_rpt-contain_dom
			.:::. ::::: :::::::.:
			Target 1764 GCCGGGGAAUCCGCAGCCCUG 1784
mir17	356752	3	miRNA 19 GCUACUUAGCCGUCGGGGC 1	Cleavage	mir17	356752	-	-	-	-	-	-	NA
			::: ::.:::::::: :::
			Target 321 CGAAGAGUCGGCAGCGCCG 339
mir17	360024	3	miRNA 19 GCUACUUAGCCGUCGGGGC 1	Cleavage	mir17	360024	-	-	-	-	-	-	NA
			::: ::.:::::::: :::
			Target 401 CGAAGAGUCGGCAGCGCCG 419
mir17	196106	3	miRNA 19 GCUACUUAGCCGUCGGGGC 1	Cleavage	mir17	196106	-	-	-	-	-	-	NA
			:::::. :::::.:..:::
			Target 246 CGAUGGCUCGGCGGUUCCG 264
mir17	209492	3	miRNA 18 CUACUUAGCCGUCGGGGC 1	Cleavage	mir17	209492	1.63e-85	Sulfate permease family n=1 Tax=Chrysochromulina sp. CCMP291 RepID=A0A0M0JVT3_9EUKA	1.8e-85	sulfate permease family [Chrysochromulina sp. CCMP291]	-	-	NA
			:::.:::::..:::.::
			Target 905 CAUGGAUCGGUGGCCUCG 922
mir17	218475	3	miRNA 19 GCUACUUAGCCGUCGGGGC 1	Translation	mir17	218475	8.43e-111	Major facilitator superfamily mfs_1 n=1 Tax=Chrysochromulina sp. CCMP291 RepID=A0A0M0JMK8_9EUKA	9.34e-111	major facilitator superfamily mfs_1 [Chrysochromulina sp. CCMP291]	-	-	NA
			.:.::.:: ::.::::.::
			Target 1327 UGGUGGAUAGGUAGCCUCG 1345
mir18	204818	1	miRNA 21 UGGUCUAGCCGGAGUAGUUGC 1	Cleavage	mir18	204818	2.09e-52	Voltage-gated sodium channel n=1 Tax=Chrysochromulina sp. CCMP291 RepID=A0A0M0JWZ5_9EUKA	2.32e-52	voltage-gated sodium channel [Chrysochromulina sp. CCMP291]	-	-	EF_hand_dom,Ion_trans_dom,EF-hand-dom_pair,Channel_four-helix_dom	membrane | cation transport | ion transport | calcium ion binding | cation channel activity | ion channel activity	GO:0016020 | GO:0006812 | GO:0006811 | GO:0005509 | GO:0005261 | GO:0005216
			.:::::::: :::::::::::
			Target 1079 GCCAGAUCGUCCUCAUCAACG 1099
mir18	213256	2	miRNA 21 UGGUCUAGCCGGAGUAGUUGC 1	Cleavage	mir18	213256	4e-38	Uncharacterized protein n=1 Tax=Ectocarpus siliculosus RepID=D7G6Q2_ECTSI	1.1e-41	PREDICTED: uncharacterized protein LOC106814941 isoform X1 [Priapulus caudatus]	-	-	HARBI1_dom
			::. :::::::.:::::.:::
			Target 566 ACUUGAUCGGCUUCAUCGACG 586
mir18	109634	2	miRNA 21 UGGUCUAGCCGGAGUAGUUGC 1	Cleavage	mir18	109634	5.05e-47	PREDICTED: uncharacterized protein LOC106153684 n=1 Tax=Lingula unguis RepID=UPI0006987E23	1.9e-51	PREDICTED: uncharacterized protein LOC106814941 isoform X1 [Priapulus caudatus]	-	-	HARBI1_dom
			::. :::::::.:::::.:::
			Target 566 ACUUGAUCGGCUUCAUCGACG 586
mir18	113665	2	miRNA 21 UGGUCUAGCCGGAGUAGUUGC 1	Cleavage	mir18	113665	5.21e-47	PREDICTED: uncharacterized protein LOC106153684 n=1 Tax=Lingula unguis RepID=UPI0006987E23	1.57e-51	PREDICTED: uncharacterized protein LOC106814941 isoform X1 [Priapulus caudatus]	-	-	HARBI1_dom
			::. :::::::.:::::.:::
			Target 566 ACUUGAUCGGCUUCAUCGACG 586
mir18	359062	2	miRNA 21 UGGUCUAGCCGGAGUAGUUGC 1	Translation	mir18	359062	-	-	-	-	Trypsin	-	NA	actin cytoskeleton | cell adhesion | structural molecule activity	GO:0015629 | GO:0007155 | GO:0005198
			.:..:::::::: ::::.:::
			Target 311 GCUGGAUCGGCCGCAUCGACG 331
mir18	454604	2	miRNA 19 GUCUAGCCGGAGUAGUUGC 1	Cleavage	mir18	454604	7.62e-161	Uncharacterized protein n=1 Tax=Chrysochromulina sp. CCMP291 RepID=A0A0M0JSD7_9EUKA	8.44e-161	hypothetical protein Ctob_004837 [Chrysochromulina sp. CCMP291]	Cytosolic Ca2+-dependent cysteine protease (calpain), large subunit (EF-Hand protein superfamily)	Cysteine endopeptidases.	Peptidase_C2_calpain_cat,Znf_GRF,Znf_C2H2_APLF-like	cathepsin F activity | zinc ion binding | proteolysis and peptidolysis | intracellular | calpain activity | cysteinetype endopeptidase activity	GO:0016946 | GO:0008270 | GO:0006508 | GO:0005622 | GO:0004198 | GO:0004197
			:::.::::::::.::..::
			Target 1093 CAGGUCGGCCUCGUCGGCG 1111
mir18	421687	2	miRNA 20 GGUCUAGCCGGAGUAGUUGC 1	Cleavage	mir18	421687	1.54e-165	Cell division protein n=1 Tax=Chrysochromulina sp. CCMP291 RepID=A0A0M0J939_9EUKA	1.71e-165	cell division protein [Chrysochromulina sp. CCMP291]	Junctional membrane complex protein Junctophilin and related MORN repeat proteins	-	Tubulin/FtsZ_2-layer-sand-dom,Tubulin_FtsZ_GTPase,FtsZ_C,Tub_FtsZ_C	protein polymerization | protein complex | microtubulebased movement | microtubule | cytoplasm | GTP binding | structural molecule activity | GTPase activity	GO:0051258 | GO:0043234 | GO:0007018 | GO:0005874 | GO:0005737 | GO:0005525 | GO:0005198 | GO:0003924
			:::: ::::::::::::::
			Target 676 CCAGCCCGGCCUCAUCAACG 695
mir18	462160	2	miRNA 21 UGGUCUAGCCGGAGUAGUUGC 1	Cleavage	mir18	462160	9.59e-20	Calmodulin-like protein 5 (Fragment) n=1 Tax=Chrysochromulina sp. CCMP291 RepID=A0A0M0K7J5_9EUKA	1.06e-19	calmodulin-like protein 5, partial [Chrysochromulina sp. CCMP291]	Collagens (type IV and type XIII), and related proteins	Histone acetyltransferase.	Ion_trans_dom,Channel_four-helix_dom,Galactose-bd-like	membrane | cation transport | cation channel activity | histone acetyltransferase activity	GO:0016020 | GO:0006812 | GO:0005261 | GO:0004402
			:: ::. :::::::.::::::
			Target 3677 ACGAGGACGGCCUCGUCAACG 3697
mir18	457149	2	miRNA 19 GUCUAGCCGGAGUAGUUGC 1	Cleavage	mir18	457149	1.74e-47	Aaa ATPase n=1 Tax=Chrysochromulina sp. CCMP291 RepID=A0A0M0K2V1_9EUKA	1.93e-47	aaa ATPase [Chrysochromulina sp. CCMP291]	DNA helicase	-	P-loop_NTPase
			:.: :::::::::::.:::
			Target 2010 CGGCUCGGCCUCAUCGACG 2028
mir18	230310	2	miRNA 18 UCUAGCCGGAGUAGUUGC 1	Cleavage	mir18	230310	4.44e-58	Putative uncharacterized protein n=1 Tax=Dictyostelium purpureum RepID=F0Z9Q8_DICPU	4.91e-58	hypothetical protein DICPUDRAFT_52722 [Dictyostelium purpureum] >gi|325085945|gb|EGC39343.1| hypothetical protein DICPUDRAFT_52722 [Dictyostelium purpureum]	-	-	NA	metabolism	GO:0008152
			:::::::..:..::::::
			Target 2495 AGAUCGGUUUUGUCAACG 2512
mir18	239062	2	miRNA 18 UCUAGCCGGAGUAGUUGC 1	Cleavage	mir18	239062	4.94e-132	Trifunctional enzyme subunit mitochondrial-like protein n=1 Tax=Chrysochromulina sp. CCMP291 RepID=A0A0M0JTE8_9EUKA	5.47e-132	trifunctional enzyme subunit mitochondrial-like protein [Chrysochromulina sp. CCMP291]	-	-	ClpP/crotonase-like_dom,NAD(P)-bd_dom,3HC_DH_C,3-OHacyl-CoA_DH_NAD-bd,6PGD_dom_2,6-PGluconate_DH_C-like	oxidoreductase activity | fatty acid metabolism	GO:0016491 | GO:0006631
			:::: ::::::.::.:::
			Target 149 AGAUGGGCCUCGUCGACG 166
mir18	436024	2	miRNA 18 UCUAGCCGGAGUAGUUGC 1	Cleavage	mir18	436024	0	Trifunctional enzyme subunit mitochondrial-like protein n=1 Tax=Chrysochromulina sp. CCMP291 RepID=A0A0M0JTE8_9EUKA	0	trifunctional enzyme subunit mitochondrial-like protein [Chrysochromulina sp. CCMP291]	Hydroxyacyl-CoA dehydrogenase/enoyl-CoA hydratase	-	6PGD_dom_2,NAD(P)-bd_dom,3-OHacyl-CoA_DH_NAD-bd,3HC_DH_C,ClpP/crotonase-like_dom,6-PGluconate_DH_C-like	oxidoreductase activity | metabolism | fatty acid metabolism | catalytic activity	GO:0016491 | GO:0008152 | GO:0006631 | GO:0003824
			:::: ::::::.::.:::
			Target 664 AGAUGGGCCUCGUCGACG 681
mir18	255189	2.5	miRNA 21 UGGUCUAGCCGGAGUAGUUGC 1	Cleavage	mir18	255189	-	-	-	-	-	-	Znf_C3HC4_RING-type,Znf_RING/FYVE/PHD,Znf_RING	protein ubiquitination | zinc ion binding | ubiquitinprotein ligase activity | ubiquitin ligase complex	GO:0016567 | GO:0008270 | GO:0004842 | GO:0000151
			::: ::::::::: .::::::
			Target 77 ACCUGAUCGGCCUGGUCAACG 97
mir18	104019	2.5	miRNA 21 UGGUCUAGCCGGAGUAGUUGC 1	Translation	mir18	104019	1.09e-44	Enolase (Fragment) n=1 Tax=Heterocapsa triquetra RepID=Q5WQL5_HETTR	1.21e-44	enolase [Heterocapsa triquetra]	Enolase	-	Enolase_C,Enolase_C-like	glycolysis | phosphopyruvate hydratase activity | phosphopyruvate hydratase complex	GO:0006096 | GO:0004634 | GO:0000015
			:.::::::::: :::::.::
			Target 188 AUCAGAUCGGCACCAUCAGCG 208
mir18	222990	2.5	miRNA 21 UGGUCUAGCCGGAGUAGUUGC 1	Cleavage	mir18	222990	7.33e-19	Putative uncharacterized protein n=1 Tax=Aureococcus anophagefferens RepID=F0YC66_AURAN	8.12e-19	hypothetical protein AURANDRAFT_27712 [Aureococcus anophagefferens] >gi|323451563|gb|EGB07440.1| hypothetical protein AURANDRAFT_27712 [Aureococcus anophagefferens]	-	Adenosinetriphosphatase.	Helicase_C,P-loop_NTPase,SNF2_N	ATPase activity, coupled to transmembrane movement of substances | ATPase activity, coupled to transmembrane movement of ions | ATPase activity, uncoupled | ATPase activity, coupled | singlestranded DNAdependent ATPdependent DNA helicase activity | ATPase activity | DNA translocase activity | proteintransporting ATPase activity | RNAdependent ATPase activity | DNAdependent ATPase activity | ATPde…	GO:0042626 | GO:0042625 | GO:0042624 | GO:0042623 | GO:0017116 | GO:0016887 | GO:0015616 | GO:0015462 | GO:0008186 | GO:0008094 | GO:0008026 | GO:0005524 | GO:0004386 | GO:0004004 | GO:0004003 | GO:0003676
			::. ::::: :::::::.:::
			Target 623 ACUCGAUCGUCCUCAUCGACG 643
mir18	101738	2.5	miRNA 21 UGGUCUAGCCGGAGUAGUUGC 1	Cleavage	mir18	101738	2.45e-29	Uncharacterized protein n=1 Tax=Thalassiosira oceanica RepID=K0SNF9_THAOC	2.72e-29	hypothetical protein THAOC_11128 [Thalassiosira oceanica]	Chromatin remodeling complex WSTF-ISWI, small subunit	-	Helicase_C,Helicase_ATP-bd,P-loop_NTPase,SNF2_N	ATPdependent helicase activity | ATP binding | helicase activity | nucleic acid binding	GO:0008026 | GO:0005524 | GO:0004386 | GO:0003676
			::. ::::: :::::::.:::
			Target 935 ACUCGAUCGUCCUCAUCGACG 955
mir18	451280	2.5	miRNA 20 GGUCUAGCCGGAGUAGUUGC 1	Translation	mir18	451280	9.05e-25	hypothetical protein n=1 Tax=Ardenticatena maritima RepID=UPI0006C84310	1e-24	hypothetical protein [Ardenticatena maritima] >gi|934116915|gb|KPL89549.1| hypothetical protein SE16_03780 [Ardenticatena maritima]	Beta-fructofuranosidase (invertase)	-	YqgF/RNaseH-like_dom,RNaseH-like_dom	hydrolase activity, acting on ester bonds | nucleobase, nucleoside, nucleotide and nucleic acid metabolism	GO:0016788 | GO:0006139
			:: ::::::: :::::.:::
			Target 185 CCCGAUCGGCAUCAUCGACG 204
mir18	464073	2.5	miRNA 20 GGUCUAGCCGGAGUAGUUGC 1	Translation	mir18	464073	1.13e-25	hypothetical protein n=1 Tax=Ardenticatena maritima RepID=UPI0006C84310	1.26e-25	hypothetical protein [Ardenticatena maritima] >gi|934116915|gb|KPL89549.1| hypothetical protein SE16_03780 [Ardenticatena maritima]	Beta-fructofuranosidase (invertase)	-	YqgF/RNaseH-like_dom,RNaseH-like_dom	hydrolase activity, acting on ester bonds | nucleobase, nucleoside, nucleotide and nucleic acid metabolism	GO:0016788 | GO:0006139
			:: ::::::: :::::.:::
			Target 185 CCCGAUCGGCAUCAUCGACG 204
mir18	241839	2.5	miRNA 20 GGUCUAGCCGGAGUAGUUGC 1	Cleavage	mir18	241839	-	-	-	-	-	-	NA
			:..:. :::::::::::.::
			Target 831 CUGGGGCGGCCUCAUCAGCG 850
mir18	465316	2.5	miRNA 21 UGGUCUAGCCGGAGUAGUUGC 1	Cleavage	mir18	465316	0	Octopine dehydrogenase n=1 Tax=Chrysochromulina sp. CCMP291 RepID=A0A0M0JD13_9EUKA	0	octopine dehydrogenase [Chrysochromulina sp. CCMP291]	-	-	NAD(P)-bd_dom,Opine_DH,6PGD_dom_2,6-PGluconate_DH_C-like
			:: : ::::::.:..::::::
			Target 173 ACGACAUCGGCUUUGUCAACG 193
mir18	224061	2.5	miRNA 19 GUCUAGCCGGAGUAGUUGC 1	Cleavage	mir18	224061	-	-	-	-	-	-	NA
			:.: :::::.:::::.:::
			Target 382 CGGUUCGGCUUCAUCGACG 400
mir18	256184	2.5	miRNA 19 GUCUAGCCGGAGUAGUUGC 1	Cleavage	mir18	256184	3.71e-26	Uncharacterized protein n=1 Tax=Chrysochromulina sp. CCMP291 RepID=A0A0M0JBN7_9EUKA	4.1e-26	hypothetical protein Ctob_011531 [Chrysochromulina sp. CCMP291]	-	-	NA
			:.:: ::::.:::::.:::
			Target 220 CGGAACGGCUUCAUCGACG 238
mir18	450688	2.5	miRNA 19 GUCUAGCCGGAGUAGUUGC 1	Cleavage	mir18	450688	1.23e-28	Uncharacterized protein n=1 Tax=Chrysochromulina sp. CCMP291 RepID=A0A0M0JBN7_9EUKA	1.36e-28	hypothetical protein Ctob_011531 [Chrysochromulina sp. CCMP291]	-	-	IPNS-like
			:.:: ::::.:::::.:::
			Target 248 CGGAACGGCUUCAUCGACG 266
mir18	464593	2.5	miRNA 19 GUCUAGCCGGAGUAGUUGC 1	Cleavage	mir18	464593	2.17e-52	Uncharacterized protein n=1 Tax=Chrysochromulina sp. CCMP291 RepID=A0A0M0JTI7_9EUKA	2.4e-52	hypothetical protein Ctob_013618 [Chrysochromulina sp. CCMP291]	Serine carboxypeptidases	-	SAM-dependent_MTases
			..:::::::::: ::.:::
			Target 784 UGGAUCGGCCUCUUCGACG 802
mir18	101420	2.5	miRNA 19 GUCUAGCCGGAGUAGUUGC 1	Cleavage	mir18	101420	5.21e-81	Drug metabolite transporter superfamily n=1 Tax=Chrysochromulina sp. CCMP291 RepID=A0A0M0JXP7_9EUKA	5.77e-81	drug metabolite transporter superfamily [Chrysochromulina sp. CCMP291]	Glucose-6-phosphate/phosphate and phosphoenolpyruvate/phosphate antiporter	-	Rossmann-like_a/b/a_fold,Sugar_P_trans_dom,DUF218
			::::::: ::::: :::::
			Target 1327 CAGAUCGCCCUCAACAACG 1345
mir18	453665	2.5	miRNA 18 UCUAGCCGGAGUAGUUGC 1	Cleavage	mir18	453665	7.05e-137	ABC transporter n=1 Tax=Thalassiosira pseudonana RepID=B8BYF0_THAPS	7.8e-137	ABC transporter [Thalassiosira pseudonana CCMP1335] >gi|220976035|gb|EED94363.1| ABC transporter [Thalassiosira pseudonana CCMP1335]	Predicted transporter (ABC superfamily)	Proteasome endopeptidase complex.	P-loop_NTPase,ABC_transporter-like	ATPase activity | ATP binding | proteasome endopeptidase activity | threonine endopeptidase activity	GO:0016887 | GO:0005524 | GO:0004299 | GO:0004298
			:::::::::::.::..:
			Target 456 AGAUCGGCCUCGUCGGCU 473
mir18	56457	2.5	miRNA 18 UCUAGCCGGAGUAGUUGC 1	Cleavage	mir18	56457	1.64e-35	Type I polyketide synthase (Fragment) n=1 Tax=uncultured bacterium RepID=A0A068J4E0_9BACT	1.82e-35	type I polyketide synthase, partial [uncultured bacterium]	Animal-type fatty acid synthase and related proteins	-	PKS_Beta-ketoAc_synthase_dom,Thiolase-like,Ketoacyl_synth_N,Ketoacyl_synth_C
			.:.::::::::: :::::
			Target 356 GGGUCGGCCUCAACAACG 373
mir18	200700	2.5	miRNA 18 UCUAGCCGGAGUAGUUGC 1	Cleavage	mir18	200700	1.03e-169	Uncharacterized protein n=1 Tax=Triticum aestivum RepID=W5EJ63_WHEAT	7.31e-151	60s ribosomal protein l2 [Chrysochromulina sp. CCMP291]	-	-	Rib_L2_dom2,Rbsml_prot_L2_RNA-bd_dom,Ribosomal_L2_C,NA-bd_OB-fold,Ribosomal_L2_dom3,Translation_prot_SH3-like	protein biosynthesis | ribosome | intracellular | structural constituent of ribosome	GO:0006412 | GO:0005840 | GO:0005622 | GO:0003735
			::.:::::::::::. ::
			Target 719 AGGUCGGCCUCAUCGCCG 736
mir18	72492	2.5	miRNA 19 GUCUAGCCGGAGUAGUUGC 1	Cleavage	mir18	72492	5.2e-175	Pyruvate dehydrogenase kinase n=1 Tax=Chrysochromulina sp. CCMP291 RepID=A0A0M0JLE5_9EUKA	5.76e-175	pyruvate dehydrogenase kinase [Chrysochromulina sp. CCMP291]	Dehydrogenase kinase	-	Sig_transdc_His_kin-like_C,HATPase_C,BCDHK/PDK_N,His_kinase_dom	transferase activity, transferring phosphoruscontaining groups | phosphorylation | kinase activity | protein amino acid phosphorylation | ATP binding	GO:0016772 | GO:0016310 | GO:0016301 | GO:0006468 | GO:0005524
			.: .::::::::::::::
			Target 448 UACGUCGGCCUCAUCAACC 466
mir18	427008	2.5	miRNA 18 UCUAGCCGGAGUAGUUGC 1	Cleavage	mir18	427008	0	Uncharacterized protein n=1 Tax=Aphanomyces astaci RepID=W4GUC0_9STRA	0	hypothetical protein H257_05116 [Aphanomyces astaci] >gi|574117025|gb|ETV82508.1| hypothetical protein H257_05116 [Aphanomyces astaci]	Multidrug/pheromone exporter, ABC superfamily	-	AAA+_ATPase,ABC_transporter-like,P-loop_NTPase,ABC1_TM_dom	ATPase activity, coupled to transmembrane movement of substances | nucleosidetriphosphatase activity | ATPase activity | integral to membrane | transport | ATP binding | nucleotide binding	GO:0042626 | GO:0017111 | GO:0016887 | GO:0016021 | GO:0006810 | GO:0005524 | GO:0000166
			::::::::.:: ::.:::
			Target 2045 AGAUCGGCUUCUUCGACG 2062
mir18	465929	2.5	miRNA 21 UGGUCUAGCCGGAGUAGUUGC 1	Translation	mir18	465929	0	Uncharacterized protein n=1 Tax=Pythium ultimum DAOM BR144 RepID=K3W855_PYTUL	0	hypothetical protein H257_05116 [Aphanomyces astaci] >gi|574117025|gb|ETV82508.1| hypothetical protein H257_05116 [Aphanomyces astaci]	Multidrug/pheromone exporter, ABC superfamily	-	AAA+_ATPase,P-loop_NTPase,ABC_transporter-like,ABC1_TM_dom	ATPase activity, coupled to transmembrane movement of substances | nucleosidetriphosphatase activity | ATPase activity | integral to membrane | transport | ATP binding | nucleotide binding	GO:0042626 | GO:0017111 | GO:0016887 | GO:0016021 | GO:0006810 | GO:0005524 | GO:0000166
			:: :::::: : :::::.:::
			Target 2428 ACAAGAUCGCCGUCAUCGACG 2448
mir18	123423	2.5	miRNA 20 GGUCUAGCCGGAGUAGUUGC 1	Cleavage	mir18	123423	-	-	-	-	-	-	NA
			: ::. .:::.:::::::::
			Target 531 CGAGGGUGGCUUCAUCAACG 550
mir18	242295	3	miRNA 20 GGUCUAGCCGGAGUAGUUGC 1	Cleavage	mir18	242295	-	-	-	-	-	-	NA
			:..:::::::::::::::
			Target 348 CUGGAUCGGCCUCAUCAAGA 367
mir18	420746	3	miRNA 21 UGGUCUAGCCGGAGUAGUUGC 1	Translation	mir18	420746	0	Enolase n=1 Tax=Chrysochromulina sp. CCMP291 RepID=A0A0M0J835_9EUKA	0	enolase [Chrysochromulina sp. CCMP291]	Enolase	Phosphopyruvate hydratase.	Enolase_C,Enolase_N-like,Enolase_C-like,Enolase_N,cAMP_dep_PK_reg_su_I/II_a/b	glycolysis | phosphopyruvate hydratase activity | phosphopyruvate hydratase complex	GO:0006096 | GO:0004634 | GO:0000015
			:::::::::::. ::::: ::
			Target 1264 ACCAGAUCGGCUCCAUCACCG 1284
mir18	433725	3	miRNA 21 UGGUCUAGCCGGAGUAGUUGC 1	Cleavage	mir18	433725	0	Serine hydroxymethyltransferase n=10 Tax=Populus RepID=A9PL04_POPTM	0	PREDICTED: serine hydroxymethyltransferase 4 [Setaria italica]	Glycine/serine hydroxymethyltransferase	Glycine hydroxymethyltransferase.	PyrdxlP-dep_Trfase_major_sub2,PyrdxlP-dep_Trfase_major_sub1,PyrdxlP-dep_Trfase	Lserine metabolism | glycine metabolism | glycine hydroxymethyltransferase activity	GO:0006563 | GO:0006544 | GO:0004372
			.::::: ::::::::::.:.
			Target 503 GCCAGACCGGCCUCAUCGAUU 523
mir18	310517	3	miRNA 21 UGGUCUAGCCGGAGUAGUUGC 1	Cleavage	mir18	310517	7.31e-31	Cysteine-rich domain-containing protein n=1 Tax=Chrysochromulina sp. CCMP291 RepID=A0A0M0JEK3_9EUKA	8.09e-31	cysteine-rich domain-containing protein [Chrysochromulina sp. CCMP291]	-	-	NA
			::.: ::::::::: ::.:::
			Target 470 ACUACAUCGGCCUCUUCGACG 490
mir18	108038	3	miRNA 21 UGGUCUAGCCGGAGUAGUUGC 1	Translation	mir18	108038	2.85e-57	Uncharacterized protein n=1 Tax=Aphanomyces invadans RepID=A0A024U7P3_9STRA	4.56e-58	PREDICTED: uncharacterized protein LOC106814941 isoform X1 [Priapulus caudatus]	-	-	HARBI1_dom
			::: :::::: .:::::.:::
			Target 560 ACCUGAUCGGAUUCAUCGACG 580
mir18	445511	3	miRNA 20 GGUCUAGCCGGAGUAGUUGC 1	Cleavage	mir18	445511	7.22e-90	Uracil phosphoribosyltransferase n=1 Tax=Chrysochromulina sp. CCMP291 RepID=A0A0M0JEN4_9EUKA	7.99e-90	uracil phosphoribosyltransferase [Chrysochromulina sp. CCMP291]	Armadillo/beta-Catenin/plakoglobin	Uracil phosphoribosyltransferase.	PRTase-like	uracil phosphoribosyltransferase activity	GO:0004845
			::: .:::::::::::.::
			Target 567 CCACGUCGGCCUCAUCGACC 586
mir18	448588	3	miRNA 20 GGUCUAGCCGGAGUAGUUGC 1	Cleavage	mir18	448588	4.08e-58	Uncharacterized protein n=1 Tax=Thalassiosira pseudonana RepID=B8C4L7_THAPS	4.52e-58	predicted protein [Thalassiosira pseudonana CCMP1335] >gi|220973416|gb|EED91747.1| predicted protein [Thalassiosira pseudonana CCMP1335]	-	-	NA
			:..:.::::::::.:: :::
			Target 1391 CUGGGUCGGCCUCGUCUACG 1410
mir18	451139	3	miRNA 21 UGGUCUAGCCGGAGUAGUUGC 1	Cleavage	mir18	451139	5.55e-13	histidine kinase n=1 Tax=Marinobacter sp. CP1 RepID=UPI00069E09E4	6.14e-13	histidine kinase [Marinobacter sp. CP1]	-	-	Sig_transdc_His_kin_Hpt_dom,HATPase_C,Sig_transdc_resp-reg_receiver,PAS,CheY-like_superfamily	signal transduction | regulation of transcription, DNAdependent | signal transducer activity | DNA binding | twocomponent signal transduction system (phosphorelay) | twocomponent response regulator activity	GO:0007165 | GO:0006355 | GO:0004871 | GO:0003677 | GO:0000160 | GO:0000156
			: :::.::::..::::::.:
			Target 2921 AGCAGGUCGGUUUCAUCAGCU 2941
mir18	45241	3	miRNA 21 UGGUCUAGCCGGAGUAGUUGC 1	Cleavage	mir18	45241	4.22e-38	Ribulose-phosphate 3-epimerase n=2 Tax=Toxoplasma gondii RepID=A0A0F7V7C1_TOXGO	4.67e-38	ribulose-phosphate 3-epimerase [Toxoplasma gondii ME49] >gi|820702683|tpe|CEL78418.1| TPA: ribulose-phosphate 3-epimerase [Toxoplasma gondii VEG]	D-ribulose-5-phosphate 3-epimerase	Ribulose-phosphate 3-epimerase.	Aldolase_TIM,RibuloseP-bd_barrel	carbohydrate metabolism | ribulosephosphate 3epimerase activity	GO:0005975 | GO:0004750
			.:: :.::: ::::.::::::
			Target 401 GCCUGGUCGACCUCGUCAACG 421
mir18	236771	3	miRNA 21 UGGUCUAGCCGGAGUAGUUGC 1	Cleavage	mir18	236771	2.03e-97	Serine carboxypeptidase-like family S10, putative n=1 Tax=Phytophthora infestans (strain T30-4) RepID=D0N9X3_PHYIT	2.25e-97	serine carboxypeptidase-like family S10, putative [Phytophthora infestans T30-4] >gi|262096175|gb|EEY54227.1| serine carboxypeptidase-like family S10, putative [Phytophthora infestans T30-4]	-	Serine-type carboxypeptidases.	AB_hydrolase	proteolysis and peptidolysis | serine carboxypeptidase activity | catalytic activity	GO:0006508 | GO:0004185 | GO:0003824
			.::: :.:::::::::.:::
			Target 689 GCCACUUUGGCCUCAUCGACG 709
mir18	63754	3	miRNA 21 UGGUCUAGCCGGAGUAGUUGC 1	Translation	mir18	63754	5.44e-174	Putative uncharacterized protein n=1 Tax=Volvox carteri RepID=D8TY17_VOLCA	6.02e-174	hypothetical protein VOLCADRAFT_81425 [Volvox carteri f. nagariensis] >gi|300263365|gb|EFJ47566.1| hypothetical protein VOLCADRAFT_81425 [Volvox carteri f. nagariensis]	-	-	DRC1_C
			.::.:: :::: :::::.:::
			Target 1655 GCCGGAGCGGCGUCAUCGACG 1675
mir18	468024	3	miRNA 21 UGGUCUAGCCGGAGUAGUUGC 1	Cleavage	mir18	468024	8.09e-69	Major surface like glycoprotein n=1 Tax=Chrysochromulina sp. CCMP291 RepID=A0A0M0JV16_9EUKA	8.96e-69	major surface like glycoprotein [Chrysochromulina sp. CCMP291]	Leishmanolysin-like peptidase (Peptidase M8 family)	-	NA	integral to membrane | zinc ion binding | metallopeptidase activity | proteolysis and peptidolysis	GO:0016021 | GO:0008270 | GO:0008237 | GO:0006508
			:.: :: ::::.:::::.:::
			Target 730 AUCCGAACGGCUUCAUCGACG 750
mir18	96880	3	miRNA 20 GGUCUAGCCGGAGUAGUUGC 1	Cleavage	mir18	96880	4.46e-150	Ribosome biogenesis protein nsa2-like protein n=1 Tax=Chrysochromulina sp. CCMP291 RepID=A0A0M0JG48_9EUKA	4.94e-150	ribosome biogenesis protein nsa2-like protein [Chrysochromulina sp. CCMP291]	Uncharacterized conserved protein related to ribosomal protein S8E	-	NA	intracellular	GO:0005622
			:::: ::: :::::::..::
			Target 555 CCAGCUCGACCUCAUCGGCG 574
mir18	111298	3	miRNA 21 UGGUCUAGCCGGAGUAGUUGC 1	Cleavage	mir18	111298	-	-	-	-	Nuclear receptor coregulator SMRT/SMRTER, contains Myb-like domains	-	NA
			:: ::::: :::::.:::.:
			Target 173 ACAAGAUCUGCCUCGUCAGCA 193
mir18	237172	3	miRNA 20 GGUCUAGCCGGAGUAGUUGC 1	Cleavage	mir18	237172	3.07e-99	Cytosolic 5-nucleotidase iii n=1 Tax=Chrysochromulina sp. CCMP291 RepID=A0A0M0JA97_9EUKA	3.4e-99	cytosolic 5 -nucleotidase iii [Chrysochromulina sp. CCMP291]	-	5'-nucleotidase.	HAD-like_dom	IMPGMP specific 5'nucleotidase activity | 5'nucleotidase activity	GO:0017175 | GO:0008253
			:. :::::::.:: ::::::
			Target 837 CUCGAUCGGCUUCCUCAACG 856
mir18	101602	3	miRNA 21 UGGUCUAGCCGGAGUAGUUGC 1	Cleavage	mir18	101602	3.5e-16	Mucin-associated surface proteinÂ Â Jannaschia sp. (strain CCS1)	-	-	Collagens (type IV and type XIII), and related proteins	-	NA
			:: ::::: :::::.:::.:
			Target 173 ACAAGAUCUGCCUCGUCAGCA 193
mir18	198292	3	miRNA 21 UGGUCUAGCCGGAGUAGUUGC 1	Translation	mir18	198292	2.39e-21	Uncharacterized protein (Fragment) n=1 Tax=Chrysochromulina sp. CCMP291 RepID=A0A0M0K8P3_9EUKA	2.65e-21	hypothetical protein Ctob_015693, partial [Chrysochromulina sp. CCMP291]	-	-	NA
			:: ::::::::: :: ::.::
			Target 11 ACGAGAUCGGCCCCACCAGCG 31
mir18	229882	3	miRNA 21 UGGUCUAGCCGGAGUAGUUGC 1	Cleavage	mir18	229882	7.68e-10	Uncharacterized protein n=1 Tax=Phytophthora ramorum RepID=H3GUJ2_PHYRM	1.71e-09	hypothetical protein PHAVU_003G253400g [Phaseolus vulgaris] >gi|561029395|gb|ESW28035.1| hypothetical protein PHAVU_003G253400g [Phaseolus vulgaris]	-	-	SAM-dependent_MTases
			:: :::: :::::: ::.:::
			Target 101 ACGAGAUGGGCCUCUUCGACG 121
mir18	463227	3	miRNA 21 UGGUCUAGCCGGAGUAGUUGC 1	Cleavage	mir18	463227	2.32e-20	hypothetical protein n=1 Tax=Salinispora arenicola RepID=UPI00036C7362	2.57e-20	hypothetical protein [Salinispora arenicola]	-	-	SAM-dependent_MTases,Methyltransf_11
			.: .::::::::::. :.:::
			Target 647 GCAGGAUCGGCCUCGCCGACG 667
mir18	203159	3	miRNA 19 GUCUAGCCGGAGUAGUUGC 1	Cleavage	mir18	203159	1.93e-28	Tpr domain protein n=1 Tax=Chrysochromulina sp. CCMP291 RepID=A0A0M0JGD0_9EUKA	2.14e-28	tpr domain protein [Chrysochromulina sp. CCMP291]	-	-	NA
			::::::: ::::.::.::
			Target 829 CAGAUCGCCCUCGUCGACA 847
mir18	353329	3	miRNA 21 UGGUCUAGCCGGAGUAGUUGC 1	Cleavage	mir18	353329	7.62e-16	Ef hand family protein n=1 Tax=Chrysochromulina sp. CCMP291 RepID=A0A0M0KCB8_9EUKA	8.44e-16	ef hand family protein [Chrysochromulina sp. CCMP291]	-	-	EF_hand_dom,EF-hand-dom_pair	calcium ion binding	GO:0005509
			:: ::::.: ::::: :::::
			Target 247 ACGAGAUUGACCUCAACAACG 267
mir18	62317	3	miRNA 21 UGGUCUAGCCGGAGUAGUUGC 1	Cleavage	mir18	62317	0	Eukaryotic translation initiation factor 2 subunit 3 n=1 Tax=Chrysochromulina sp. CCMP291 RepID=A0A0M0JBL2_9EUKA	0	eukaryotic translation initiation factor 2 subunit 3 [Chrysochromulina sp. CCMP291]	-	-	TF_GTP-bd_dom,P-loop_NTPase,TIF2_gsu_C,Transl_B-barrel,Transl_elong_EF1A/Init_IF2_C	protein biosynthesis | GTP binding	GO:0006412 | GO:0005525
			:: :::::: ::::.:::: :
			Target 566 ACAAGAUCGACCUCGUCAAGG 586
mir18	198706	3	miRNA 19 GUCUAGCCGGAGUAGUUGC 1	Cleavage	mir18	198706	-	-	-	-	-	-	NA
			:: .::::::::.::..::
			Target 1162 CACGUCGGCCUCGUCGGCG 1180
mir18	211787	3	miRNA 20 GGUCUAGCCGGAGUAGUUGC 1	Translation	mir18	211787	-	-	-	-	-	-	NA
			.:::::::: ::::::::
			Target 1257 UCAGAUCGGGAUCAUCAACA 1276
mir18	200707	3	miRNA 20 GGUCUAGCCGGAGUAGUUGC 1	Translation	mir18	200707	-	-	-	-	-	-	NA
			.:::::: :: ::.:::.::
			Target 732 UCAGAUCCGCAUCGUCAGCG 751
mir18	251670	3	miRNA 20 GGUCUAGCCGGAGUAGUUGC 1	Cleavage	mir18	251670	-	-	-	-	-	-	Sulfatase,Alkaline_Pase-like_a/b/a,Alkaline_phosphatase_core
			: .:.:::::.::: :::::
			Target 21 CGGGGUCGGCUUCACCAACG 40
mir18	103641	3	miRNA 18 UCUAGCCGGAGUAGUUGC 1	Cleavage	mir18	103641	7.01e-53	Drug metabolite transporter superfamily n=1 Tax=Chrysochromulina sp. CCMP291 RepID=A0A0M0K4H5_9EUKA	7.77e-53	drug metabolite transporter superfamily [Chrysochromulina sp. CCMP291]	Predicted integral membrane protein	-	NA
			.::::::.:::::::..
			Target 245 GGAUCGGUCUCAUCAGUU 262
