# Supplementary material for: Characterization of the Small RNA Transcriptome of the Marine Coccolithophorid, Emiliania huxleyi
Source: PLoS One. 2016 Apr 21;11(4):e0154279. doi: 10.1371/journal.pone.0154279 (PMC4839659; doi:10.1371/journal.pone.0154279)
Supplement: S2 File — (XLSX) [file pone.0154279.s019.xlsx]

## Sheet: Sheet1
ta-siRNA ID	siRNA Sequence	Target ID	Target Position	Alignment	siRNA	target protein ID	evalue	Uniprot hit description	evalue	NR hit description	KOG defline	KEGG definition	Domain
sir01	AAGGAGCTCAAGGCAAAGTCG	95724	948-965	5' GACUGCACCUCCAGCUUCGCCUUGAGCUCCUUGCCGCUCU 3'	sir01	95724	3.1e-67	Uncharacterized protein n=1 Tax=Chrysochromulina sp. CCMP291 RepID=A0A0M0JP05_9EUKA	3.44e-67	hypothetical protein Ctob_011425 [Chrysochromulina sp. CCMP291]	-	-	NA
				| o||| ||||||||||||||
				3' GCUGAAACGGAACUCGAGGAA 5'
sir01	AAGGAGCTCAAGGCAAAGTCG	423574	778-798	5' GACCCCAGCGAGGGCGUCUUUGCCUUGGGCUGCUUUGCGC 3'	sir01	423574	1.3e-37	Uncharacterized protein n=1 Tax=Thalassiosira oceanica RepID=K0RU03_THAOC	1.47e-37	hypothetical protein THAOC_28361 [Thalassiosira oceanica]	-	-	NA
				|| ||||||||||o||| |||
				3' GCUGAAACGGAACUCGAGGAA 5'
sir02	ACAAGGTCTCGGCGCAGTTCG	116377	815-833	5' GGUGGUCCUCCACUCCAACUGCGCCGAGGCCUUUCUGCGG 3'	sir02	116377	3.8e-07	Uncharacterized protein (Fragment) n=1 Tax=Thalassiosira oceanica RepID=K0T5P7_THAOC	4.23e-07	hypothetical protein THAOC_10175, partial [Thalassiosira oceanica]	FKBP-type peptidyl-prolyl cis-trans isomerase	-	TPR-like_helical_dom
				| ||||||||||||o||||
				3' GCUUGACGCGGCUCUGGAACA 5'
sir02	ACAAGGTCTCGGCGCAGTTCG	443881	158-176	5' GAUGCUCCCGAGGAGGACGGCGCCGAGACCUUGGUGACCG 3'	sir02	443881	4.4e-113	Digalactosyldiacylglycerol synthase (Fragment) n=1 Tax=Nicotiana tabacum RepID=Q6DQ98_TOBAC	4.88e-113	digalactosyldiacylglycerol synthase [Nicotiana tabacum]	Serine carboxypeptidases	Cysteine endopeptidases.	NA
				|o|| ||||||||||||||
				3' GCUUGACGCGGCUCUGGAACA 5'
sir02	ACAAGGTCTCGGCGCAGTTCG	436416	365-383	5' AGCUUCCUCCCGCCCGAAC-GCGCCGAGGCCUUGAGCAGCC 3'	sir02	436416	9.1e-19	peptidase S41 n=1 Tax=Paenibacillus harenae RepID=UPI0003FCFB38	1.74e-18	peptidase S41 [Anaeromyxobacter sp. K] >gi|196170969|gb|ACG71942.1| carboxyl-terminal protease [Anaeromyxobacter sp. K]	-	-	Tail-specific_protease PDZ ClpP/crotonase-like_dom
				||||| ||||||||o|||||
				3' GCUUGACGCGGCUCUGGAACA 5'
sir02	ACAAGGTCTCGGCGCAGTTCG	250340	656-672	5' CCCUCCGAGCUGGGCUGCGCCGAGGCCCUGUGCCUUCUGC 3'	sir02	250340	-	-	-	-	-	-	NA
				o|oo||||||||||o|| |||
				3' GCUUGACGCGGCUCUGGAACA 5'
sir02	ACAAGGTCTCGGCGCAGTTCG	211844	656-672	5' CCCUCCGAGCUGGGCUGCGCCGAGGCCCUGUGCCUUCUGC 3'	sir02	211844	-	-	-	-	-	-	NA
				o|oo||||||||||o|| |||
				3' GCUUGACGCGGCUCUGGAACA 5'
sir02	ACAAGGTCTCGGCGCAGTTCG	350230	1049-1066	5' UUCACCUCCGACGUCGAAC-GCGCCGAGGCCUUUGCGGCGC 3'	sir02	350230	4.1e-152	Putative uncharacterized protein ALD4 n=1 Tax=Aureococcus anophagefferens RepID=F0XZ49_AURAN	4.59e-152	hypothetical protein AURANDRAFT_58625 [Aureococcus anophagefferens] >gi|323456011|gb|EGB11878.1| hypothetical protein AURANDRAFT_58625 [Aureococcus anophagefferens]	Aldehyde dehydrogenase	Aldehyde dehydrogenase (NAD+).	Ald_DH_N Ald_DH_C Aldehyde_DH_dom Ald_DH/histidinol_DH
				||||| ||||||||o||||
				3' GCUUGACGCGGCUCUGGAACA 5'
sir02	ACAAGGTCTCGGCGCAGTTCG	439968	1049-1066	5' UUCACCUCCGACGUCGAAC-GCGCCGAGGCCUUUGCGGCGC 3'	sir02	439968	1.4e-161	Putative uncharacterized protein ALD4 n=1 Tax=Aureococcus anophagefferens RepID=F0XZ49_AURAN	1.58e-161	hypothetical protein AURANDRAFT_58625 [Aureococcus anophagefferens] >gi|323456011|gb|EGB11878.1| hypothetical protein AURANDRAFT_58625 [Aureococcus anophagefferens]	Aldehyde dehydrogenase	Aldehyde dehydrogenase (NAD+).	Ald_DH_C Aldehyde_DH_dom Ald_DH_N Ald_DH/histidinol_DH
				||||| ||||||||o||||
				3' GCUUGACGCGGCUCUGGAACA 5'
sir02	ACAAGGTCTCGGCGCAGTTCG	249230	456-475	5' AAGCGGUGGCGGCUCGCGCUGCGCCGCGACUUUGGCGGGC 3'	sir02	249230	-	-	-	-	-	-	P-loop_NTPase
				|| o|||||||| |||o|||
				3' GCUUGACGCGGCUCUGGAACA 5'
sir02	ACAAGGTCTCGGCGCAGTTCG	203022	468-487	5' AAGCGGUGGCGGCUCGCGCUGCGCCGCGACUUUGGCGGGC 3'	sir02	203022	-	-	-	-	-	-	P-loop_NTPase
				|| o|||||||| |||o|||
				3' GCUUGACGCGGCUCUGGAACA 5'
sir02	ACAAGGTCTCGGCGCAGTTCG	431771	1432-1451	5' GGAGGCGGACGGCGCGGACGGCGCCGAGGCCGUGGAGAGC 3'	sir02	431771	6.6e-121	Uncharacterized protein n=1 Tax=Aphanomyces invadans RepID=A0A024U022_9STRA	7.27e-121	hypothetical protein H310_08411 [Aphanomyces invadans] >gi|574471916|gb|ETV98922.1| hypothetical protein H310_08411 [Aphanomyces invadans]	AAA+-type ATPase	-	AAA+_ATPase P-loop_NTPase ATPase_AAA_core
				||o|| ||||||||o|| ||
				3' GCUUGACGCGGCUCUGGAACA 5'
sir02	ACAAGGTCTCGGCGCAGTTCG	431222	980-999	5' CUCGCGGGACGUCUCGGACCGCGCCGAGGCCAUGCAGGCG 3'	sir02	431222	2.3e-170	Putative uncharacterized protein n=1 Tax=Aureococcus anophagefferens RepID=F0XY48_AURAN	2.5e-170	hypothetical protein AURANDRAFT_20001 [Aureococcus anophagefferens] >gi|323456362|gb|EGB12229.1| hypothetical protein AURANDRAFT_20001 [Aureococcus anophagefferens]	Multidrug/pheromone exporter, ABC superfamily	-	AAA+_ATPase ABC1_TM_dom ABC_transporter-like P-loop_NTPase
				||o|| ||||||||o|| ||
				3' GCUUGACGCGGCUCUGGAACA 5'
sir02	ACAAGGTCTCGGCGCAGTTCG	426521	2930-2949	5' CUCGCGGGACGUCUCGGACCGCGCCGAGGCCAUGCAGGCG 3'	sir02	426521	0	Putative uncharacterized protein n=1 Tax=Aureococcus anophagefferens RepID=F0XY48_AURAN	0	hypothetical protein AURANDRAFT_20001 [Aureococcus anophagefferens] >gi|323456362|gb|EGB12229.1| hypothetical protein AURANDRAFT_20001 [Aureococcus anophagefferens]	Multidrug/pheromone exporter, ABC superfamily	-	AAA+_ATPase ABC_transporter-like ABC1_TM_dom P-loop_NTPase
				||o|| ||||||||o|| ||
				3' GCUUGACGCGGCUCUGGAACA 5'
sir02	ACAAGGTCTCGGCGCAGTTCG	459406	686-703	5' GGCGGCGUCUUCGUGGACUGCGGCGAGGCCUUUGUGGUGA 3'	sir02	459406	7.9e-179	Ubiquitin-like modifier-activating enzyme 1 isoform 2 n=1 Tax=Chrysochromulina sp. CCMP291 RepID=A0A0M0J9U9_9EUKA	8.75e-179	ubiquitin-like modifier-activating enzyme 1 isoform 2 [Chrysochromulina sp. CCMP291]	Ubiquitin activating enzyme UBA1	Ubiquitin--protein ligase.	Ub-activating_enz_E1_C NAD(P)-bd_dom ThiF_NAD_FAD-bd
				o|o|||||| ||||o|| ||||
				3' GCUUGACGCGGCUCUGG-AACA 5'
sir03	ACACACTCTGCACAGTTGACA	444548	1526-1546	5' CGCACAGUAGGCUGUGUCAACUGUGCAGAGUGUGUGAGCA 3'	sir03	444548	3.8e-105	Magnesium chelatase subunit H (Fragment) n=1 Tax=Tetraselmis sp. GSL018 RepID=A0A061R0J9_9CHLO	1.54e-104	Magnesium chelatase subunit H, putative chloroplast precursor [Ectocarpus siliculosus]	-	-	NA
				|||||||||||||||||||||
				3' ACAGUUGACACGUCUCACACA 5'
sir03	ACACACTCTGCACAGTTGACA	459408	1598-1618	5' CGCACAAUAGGCUGUGUCAACUGUGCAGAGUGUGUGAGCA 3'	sir03	459408	1.4e-125	DNA polymerase eta n=1 Tax=Chrysochromulina sp. CCMP291 RepID=A0A0M0JKF5_9EUKA	1.57e-125	DNA polymerase eta [Chrysochromulina sp. CCMP291]	DNA polymerase iota/DNA damage inducible protein	DNA-directed DNA polymerase.	Znf_RanBP2 UmuC DNA_pol_Y-fam_little_finger
				|||||||||||||||||||||
				3' ACAGUUGACACGUCUCACACA 5'
sir03	ACACACTCTGCACAGTTGACA	454875	979-999	5' CGCACAGUAGGCUAUGUCAACUGUGCAGAGUGUGUGAGCA 3'	sir03	454875	-	-	-	-	Transcription factor Abd-B, contains HOX domain	-	NA
				|||||||||||||||||||||
				3' ACAGUUGACACGUCUCACACA 5'
sir03	ACACACTCTGCACAGTTGACA	432922	90-104	5' CUCACUGUGUUACUCUGUGCAGAGUGUGUAUCGCGUGCAG 3'	sir03	432922	3.6e-11	Flavohemoprotein B5/b5r n=1 Tax=Culex quinquefasciatus RepID=B0XF65_CULQU	3.98e-11	flavohemoprotein B5/b5r [Culex quinquefasciatus] >gi|167863095|gb|EDS26478.1| flavohemoprotein B5/b5r [Culex quinquefasciatus]	Flavohemoprotein b5+b5R	-	Cyt_B5-like_heme/steroid-bd
				|||o| |||||||||||||||
				3' ACAGU-UGACACGUCUCACACA 5'
sir03	ACACACTCTGCACAGTTGACA	444648	781-798	5' AGGUGACGUGCGUGCGAGUGUGCGGAGUGUGUCGUCUCGA 3'	sir03	444648	-	-	-	-	-	-	NA
				|| |o| |||||o||||||||
				3' ACA-GUUGACACGUCUCACACA 5'
sir03	ACACACTCTGCACAGTTGACA	240758	278-291	5' GGAGGAGGAUG-CUGCUGUGCAGGGUGUGGCUGAGAAGGUG 3'	sir03	240758	-	-	-	-	-	-	NA
				|| | o||||||||o|||||
				3' ACAGUUGACACGUCUCACACA 5'
sir03	ACACACTCTGCACAGTTGACA	212645	278-291	5' GGAGGAGGAUG-CUGCUGUGCAGGGUGUGGCUGAGAAGGUG 3'	sir03	212645	-	-	-	-	-	-	NA
				|| | o||||||||o|||||
				3' ACAGUUGACACGUCUCACACA 5'
sir04	ACCCAGGAGTGGTCGGGCGGT	451930	2016-01-20	5' -CCGCCCGACCACUCCUUGGUGGCACUGCCACCAAAGGCAA 3'	sir04	451930	2.2e-16	Uncharacterized protein n=1 Tax=Chrysochromulina sp. CCMP291 RepID=A0A0M0K5Y9_9EUKA	2.48e-16	hypothetical protein Ctob_010890 [Chrysochromulina sp. CCMP291]	-	-	TIR_dom
				|||||||||||||||| |||
				3' UGGCGGGCUGGUGAGGACCCA 5'
sir04	ACCCAGGAGTGGTCGGGCGGT	439637	113-131	5' CGCCAGGAAGAGGCCCGCGCGACCACUUCUGGGACCCGCG 3'	sir04	439637	-	-	-	-	TATA box binding protein (TBP)-associated factor, RNA polymerase II	-	NA
				|||| ||||||||o|||||
				3' UGGCGGGCUGGUGAGGACCCA 5'
sir04	ACCCAGGAGTGGTCGGGCGGT	111496	961-979	5' GCCAGCCGCCGCCGCCGCCCGACCACUUUUGGGGCUGCCG 3'	sir04	111496	9e-55	Uncharacterized protein n=1 Tax=Guillardia theta CCMP2712 RepID=L1J8Q9_GUITH	9.99e-55	hypothetical protein GUITHDRAFT_87414 [Guillardia theta CCMP2712] >gi|428175600|gb|EKX44489.1| hypothetical protein GUITHDRAFT_87414 [Guillardia theta CCMP2712]	-	-	Exonuc_phg/RecB_C
				o|||||||||||||oo||||
				3' UGGCGGGCUGGUGAGGACCCA 5'
sir04	ACCCAGGAGTGGTCGGGCGGT	115688	4438-4456	5' GCCAGCCGCCGCCGCCGCCCGACCACUUUUGGGGCUGCCG 3'	sir04	115688	1.8e-28	Uncharacterized protein n=1 Tax=Guillardia theta CCMP2712 RepID=L1J8Q9_GUITH	2e-28	hypothetical protein GUITHDRAFT_87414 [Guillardia theta CCMP2712] >gi|428175600|gb|EKX44489.1| hypothetical protein GUITHDRAFT_87414 [Guillardia theta CCMP2712]	Protein phosphatase 2A regulatory subunit A and related proteins	-	ARM-like RT_dom RNaseH-like_dom Endo/exonuclease/phosphatase
				o|||||||||||||oo||||
				3' UGGCGGGCUGGUGAGGACCCA 5'
sir04	ACCCAGGAGTGGTCGGGCGGT	109365	273-289	5' GUGCUCAGCUGCGUCGCCCGGCGACUCCUGGUGUGCAAGG 3'	sir04	109365	-	-	-	-	-	-	NA
				oo||||||o| |||||||| ||
				3' UGGCGGGCUGGUGAGGACC-CA 5'
sir04	ACCCAGGAGTGGTCGGGCGGT	467823	2255-2270	5' CGGCGAGGCCUGCUCGGACCACUCUUGGGUCCUCUCGGAG 3'	sir04	467823	1.2e-55	PREDICTED: 1-phosphatidylinositol 4,5-bisphosphate phosphodiesterase delta-3-A-like n=1 Tax=Austrofundulus limnaeus RepID=UPI0006B31C80	1.37e-55	PREDICTED: 1-phosphatidylinositol 4,5-bisphosphate phosphodiesterase delta-3-A-like [Austrofundulus limnaeus]	Phospholipase C	-	PLipase_C_PInositol-sp_X_dom PLipase_C_Pinositol-sp_Y PLC-like_Pdiesterase_TIM-brl C2_dom SRCR-like_dom WW_dom SRCR
				|o||o| ||||||||o|||||
				3' UGGCGGG-CUGGUGAGGACCCA 5'
sir05	ACGGGTGAGTCACGTCGGCGT	220921	125-145	5' ACGUCGCUCCUUUGACGCCGACGUGACUCACCCGUACAGA 3'	sir05	220921	-	-	-	-	-	-	NA
				|||||||||||||||||||||
				3' UGCGGCUGCACUGAGUGGGCA 5'
sir05	ACGGGTGAGTCACGTCGGCGT	452805	722-742	5' ACGUCGCUCCUUUGACGCCGACGUGACUCACCCGUGCAGA 3'	sir05	452805	-	-	-	-	-	-	NA
				|||||||||||||||||||||
				3' UGCGGCUGCACUGAGUGGGCA 5'
sir05	ACGGGTGAGTCACGTCGGCGT	119323	152-169	5' CCCGCAUGCCAAGUACGCCGAAGUGACUCGCCUCGCGUCC 3'	sir05	119323	7.2e-18	Protein serine/threonine kinase, putative n=1 Tax=Entamoeba invadens IP1 RepID=L7FMI1_ENTIV	7.97e-18	protein serine/threonine kinase, putative [Entamoeba invadens IP1] >gi|440296495|gb|ELP89309.1| protein serine/threonine kinase, putative [Entamoeba invadens IP1]	Tyrosine kinase specific for activated (GTP-bound) p21cdc42Hs	-	Ser/Thr_dual-sp_kinase HMG_box_dom Prot_kinase_dom Kinase-like_dom
				||||||| |||||||o|| ||
				3' UGCGGCUGCACUGAGUGG-GCA 5'
sir05	ACGGGTGAGTCACGTCGGCGT	207272	16-34	5' UGUCACUCUAUUCUGCCGACCUGACUCGCCCCUACUGCCC 3'	sir05	207272	3.9e-72	Uncharacterized protein n=1 Tax=Guillardia theta CCMP2712 RepID=L1IGW4_GUITH	4.28e-72	hypothetical protein GUITHDRAFT_146491 [Guillardia theta CCMP2712] >gi|428166503|gb|EKX35478.1| hypothetical protein GUITHDRAFT_146491 [Guillardia theta CCMP2712]	-	-	DUF2236
				o|||||| ||||||o||| |
				3' UGCGGCUGCACUGAGUGGGCA 5'
sir05	ACGGGTGAGTCACGTCGGCGT	211663	648-666	5' UGGUGGUGCUUUUUGCUGACUGUGACUCACCCGACCGAUU 3'	sir05	211663	1.2e-32	Uncharacterized protein n=1 Tax=Saprolegnia diclina VS20 RepID=T0RAL5_9STRA	1.32e-32	hypothetical protein SDRG_15527 [Saprolegnia diclina VS20] >gi|530728345|gb|EQC26587.1| hypothetical protein SDRG_15527 [Saprolegnia diclina VS20]	-	-	TIR_dom
				o||o||| ||||||||||||
				3' UGCGGCUG-CACUGAGUGGGCA 5'
sir06	ACTACGACGTCGACGGCAAGG	433512	213-229	5' GGCGGGCGUCUCGCUGCCGUCGACGUCGGAGGCGGAGCUG 3'	sir06	433512	4.2e-124	Adenosine deaminase n=1 Tax=Treponema caldarium (strain ATCC 51460 / DSM 7334 / H1) RepID=F8EYL0_TRECH	4.65e-124	adenosine deaminase [Treponema caldarium] >gi|338833409|gb|AEJ18587.1| Adenosine deaminase [Treponema caldarium DSM 7334]	Adenine deaminase/adenosine deaminase	Adenosine deaminase.	A/AMP_deaminase_dom
				| |||||||||||||| ||
				3' GGAACGGCAGCUGCAGCAUCA 5'
sir06	ACTACGACGTCGACGGCAAGG	247181	112-127	5' CGUCGAGCGCCGCGCCUGCCGUCGACGUCG-AGCAGGAGAG 3'	sir06	247181	7.1e-29	Predicted protein n=1 Tax=Phaeodactylum tricornutum (strain CCAP 1055/1) RepID=B7G168_PHATC	7.88e-29	predicted protein [Phaeodactylum tricornutum CCAP 1055/1] >gi|217407698|gb|EEC47634.1| predicted protein [Phaeodactylum tricornutum CCAP 1055/1]	-	-	HATPase_C
				| |||||||||||||| ||
				3' GGAACGGCAGCUGCAGCAUCA 5'
sir06	ACTACGACGTCGACGGCAAGG	201779	262-277	5' CGUCGAGCGCUCCGCCUGCCGUCGACGUCG-AGCAGGAGAG 3'	sir06	201779	2e-34	Predicted protein n=1 Tax=Phaeodactylum tricornutum (strain CCAP 1055/1) RepID=B7G168_PHATC	2.23e-34	predicted protein [Phaeodactylum tricornutum CCAP 1055/1] >gi|217407698|gb|EEC47634.1| predicted protein [Phaeodactylum tricornutum CCAP 1055/1]	-	-	NA
				| |||||||||||||| ||
				3' GGAACGGCAGCUGCAGCAUCA 5'
sir07	ACTTGTGCTGCGGCTTGTGTG	206202	275-295	5' CGAGCAGUGUCGCUCACACAAGCCGCAGCACAAGUGA 3'	sir07	206202	-	-	-	-	-	-	NA
				|||||||||||||||||||||
				3' GUGUGUUCGGCGUCGUGUUCA 5'
sir07	ACTTGTGCTGCGGCTTGTGTG	95597	724-744	5' AAGAGACUGUCGCUCACACAAGCCGCAGCACAAGUGACUG 3'	sir07	95597	-	-	-	-	-	-	PDZ
				|||||||||||||||||||||
				3' GUGUGUUCGGCGUCGUGUUCA 5'
sir07	ACTTGTGCTGCGGCTTGTGTG	437118	152-172	5' CGCGCAGUGUCGCUCACACAAGCCGCAGCACAAGUGACUG 3'	sir07	437118	-	-	-	-	-	-	NA
				|||||||||||||||||||||
				3' GUGUGUUCGGCGUCGUGUUCA 5'
sir07	ACTTGTGCTGCGGCTTGTGTG	454875	895-915	5' CGAGCAGUGUCGCUCACACAAGCCGCAGCACAAGUGACUG 3'	sir07	454875	-	-	-	-	Transcription factor Abd-B, contains HOX domain	-	NA
				|||||||||||||||||||||
				3' GUGUGUUCGGCGUCGUGUUCA 5'
sir07	ACTTGTGCTGCGGCTTGTGTG	459408	1514-1534	5' CGAGCAGUGUCGCUCACACAAGCCGCAGCACAAGUGACUG 3'	sir07	459408	1.4e-125	DNA polymerase eta n=1 Tax=Chrysochromulina sp. CCMP291 RepID=A0A0M0JKF5_9EUKA	1.57e-125	DNA polymerase eta [Chrysochromulina sp. CCMP291]	DNA polymerase iota/DNA damage inducible protein	DNA-directed DNA polymerase.	Znf_RanBP2 UmuC DNA_pol_Y-fam_little_finger
				|||||||||||||||||||||
				3' GUGUGUUCGGCGUCGUGUUCA 5'
sir07	ACTTGTGCTGCGGCTTGTGTG	444548	1442-1462	5' CGAGCAGUGUCGCUCACACAAGCCGCAGCACAAGUGACUG 3'	sir07	444548	3.8e-105	Magnesium chelatase subunit H (Fragment) n=1 Tax=Tetraselmis sp. GSL018 RepID=A0A061R0J9_9CHLO	1.54e-104	Magnesium chelatase subunit H, putative chloroplast precursor [Ectocarpus siliculosus]	-	-	NA
				|||||||||||||||||||||
				3' GUGUGUUCGGCGUCGUGUUCA 5'
sir07	ACTTGTGCTGCGGCTTGTGTG	245098	2016-04-23	5' AUGACACAAGCCGCAGCACAAGUGACUGAGGGCCAAUUGG 3'	sir07	245098	2.1e-15	Phycoerythrobilin:ferredoxin oxidoreductase n=1 Tax=uncultured Synechococcus sp. RepID=A0A024CGZ1_9SYNE	2.36e-15	phycoerythrobilin:ferredoxin oxidoreductase [uncultured Synechococcus sp.]	-	-	NA
				||||||||||||||||||||
				3' GUGUGUUCGGCGUCGUGUUCA 5'
sir07	ACTTGTGCTGCGGCTTGTGTG	46014	112-130	5' UGUACGCGAGUGUCCACAAGCCGCACCACAAGUUCACGGC 3'	sir07	46014	1.1e-24	Similar to Saccharomyces cerevisiae YGR060W ERG25 C-4 methyl sterol oxidase n=1 Tax=Geotrichum candidum RepID=A0A0J9XCM5_GEOCN	1.19e-24	similar to Saccharomyces cerevisiae YGR060W ERG25 C-4 methyl sterol oxidase [Geotrichum candidum]	C-4 sterol methyl oxidase	-	Fatty_acid_hydroxylase
				o ||||||||||| |||||||
				3' GUGUGUUCGGCGUCGUGUUCA 5'
sir07	ACTTGTGCTGCGGCTTGTGTG	197873	107-126	5' CAAGUGUCAACGAUCACACUGGCCGCAGCACAAGCCGGAC 3'	sir07	197873	2.2e-44	Uncharacterized protein n=1 Tax=Thalassiosira oceanica RepID=K0TF21_THAOC	2.49e-44	hypothetical protein THAOC_02242 [Thalassiosira oceanica]	-	-	Znf_RING Znf_MYND TPR-like_helical_dom Znf_C3HC4_RING-type Znf_RING/FYVE/PHD TPR-contain_dom
				||||| o|||||||||||||
				3' GUGUGUUCGGCGUCGUGUUCA 5'
sir07	ACTTGTGCTGCGGCTTGTGTG	216921	410-430	5' GGUGAACCAGCACCCGCACACCCCGCAGCACAAGUCGGAC 3'	sir07	216921	2.2e-12	Uncharacterized protein n=1 Tax=Hypocrea virens (strain Gv29-8 / FGSC 10586) RepID=G9NBL8_HYPVG	2.42e-12	hypothetical protein TRIVIDRAFT_228148 [Trichoderma virens Gv29-8] >gi|358378541|gb|EHK16223.1| hypothetical protein TRIVIDRAFT_228148 [Trichoderma virens Gv29-8]	-	-	Ankyrin_rpt-contain_dom
				|o|||| |||||||||||||
				3' GUGUGUUCGGCGUCGUGUUCA 5'
sir07	ACTTGTGCTGCGGCTTGTGTG	242970	4071-4087	5' CGCGUGCGCCCCAC-CAAGCCGCAGCACAUGUGGCUCUCGG 3'	sir07	242970	0	Cobalamin-dependent methionine synthase n=1 Tax=Chrysochromulina sp. CCMP291 RepID=A0A0M0JPS7_9EUKA	0	cobalamin-dependent methionine synthase [Chrysochromulina sp. CCMP291]	-	-	HCY_dom Pterin-binding_dom Dihydropteroate_synth-like
				||| |||||||||||||| ||
				3' GUGUGUUCGGCGUCGUGUUCA 5'
sir07	ACTTGTGCTGCGGCTTGTGTG	254142	140-159	5' CGUGCCAGGCACCUCACACAUGCUGCAGCACAUGGCCUUC 3'	sir07	254142	6.2e-33	Mitochondrial processing peptidase n=1 Tax=Chrysochromulina sp. CCMP291 RepID=A0A0M0J5S0_9EUKA	6.81e-33	mitochondrial processing peptidase [Chrysochromulina sp. CCMP291]	-	-	Pept_M16_N Pept_M16_dom Metalloenz_LuxS/M16
				|||||| ||o|||||||| |
				3' GUGUGUUCGGCGUCGUGUUCA 5'
sir07	ACTTGTGCTGCGGCTTGTGTG	464491	1211-1230	5' GGAGCUUGCGAGGCCACGCAGGCCGCAGCUCAAGGCGGCG 3'	sir07	464491	-	-	-	-	Putative transcription factor HALR/MLL3, involved in embryonic development	Poly(A)-specific ribonuclease.	NA
				|||o||o|||||||| ||||
				3' GUGUGUUCGGCGUCGUGUUCA 5'
sir07	ACTTGTGCTGCGGCTTGTGTG	94846	1184-1201	5' UCGGGCAGAGGCCGACAAGCCGCCGCACGAGUUCCAGCUG 3'	sir07	94846	2e-11	PREDICTED: calpain-3 n=1 Tax=Clupea harengus RepID=UPI000644315D	2.21e-11	PREDICTED: calpain-3 [Clupea harengus]	Cytosolic Ca2+-dependent cysteine protease (calpain), large subunit (EF-Hand protein superfamily)	-	Peptidase_C2_calpain_cat
				| ||||||||| ||||o|||
				3' GUGUGUUCGGCGUCGUGUUCA 5'
sir07	ACTTGTGCTGCGGCTTGTGTG	238967	1190-1207	5' UCGGGCAGAGGCCGACAAGCCGCCGCACGAGUUCCAGCUG 3'	sir07	238967	9.9e-11	PREDICTED: calpain-3 n=1 Tax=Clupea harengus RepID=UPI000644315D	1.09e-10	PREDICTED: calpain-3 [Clupea harengus]	-	-	Peptidase_C2_calpain_cat
				| ||||||||| ||||o|||
				3' GUGUGUUCGGCGUCGUGUUCA 5'
sir07	ACTTGTGCTGCGGCTTGTGTG	115036	485-502	5' UCGGGCAGAGGCCGACAAGCCGCCGCACGAGUUCCAGCUG 3'	sir07	115036	1.5e-14	Pathogenesis-related transcriptional activator n=1 Tax=Chrysochromulina sp. CCMP291 RepID=A0A0M0JUP3_9EUKA	1.67e-14	pathogenesis-related transcriptional activator [Chrysochromulina sp. CCMP291]	Transcription initiation factor TFIID, subunit BDF1 and related bromodomain proteins	-	NA
				| ||||||||| ||||o|||
				3' GUGUGUUCGGCGUCGUGUUCA 5'
sir07	ACTTGTGCTGCGGCTTGTGTG	435551	560-580	5' GCGCUAUCUGCUCACGCACGAGCCGCGGCGCAAGUUUGUC 3'	sir07	435551	-	-	-	-	-	-	Ankyrin_rpt-contain_dom
				|o|||o||||||o||o|||||
				3' GUGUGUUCGGCGUCGUGUUCA 5'
sir07	ACTTGTGCTGCGGCTTGTGTG	194878	1236-1250	5' AGGCCCGCCCGUCGCACACACGCCGCAGC-CGAGCCAGUGG 3'	sir07	194878	-	-	-	-	-	-	NA
				|||||| |||||||| |o||
				3' GUGUGUUCGGCGUCGUGUUCA 5'
sir07	ACTTGTGCTGCGGCTTGTGTG	415737	597-616	5' GACGACCGACCCGGCGCUCAUGCUGCAGCACAAGGUUUGC 3'	sir07	415737	2.1e-166	Cop9 signalosome complex subunit 4-like protein n=1 Tax=Chrysochromulina sp. CCMP291 RepID=A0A0M0KA40_9EUKA	2.29e-166	cop9 signalosome complex subunit 4-like protein [Chrysochromulina sp. CCMP291]	COP9 signalosome, subunit CSN4	-	PCI_dom WHTH_DNA-bd_dom
				|o| || ||o||||||||||
				3' GUGUGUUCGGCGUCGUGUUCA 5'
sir07	ACTTGTGCTGCGGCTTGTGTG	95245	341-360	5' GUCGCAAAAGUCGUCGCACAAGUCGCAGCUCGAGGCGCUC 3'	sir07	95245	5.1e-87	Uncharacterized protein n=1 Tax=Morus notabilis RepID=W9S139_9ROSA	5.67e-87	hypothetical protein L484_027168 [Morus notabilis] >gi|587933650|gb|EXC20613.1| hypothetical protein L484_027168 [Morus notabilis]	Predicted protein involved in nuclear export of pre-ribosomes	-	NA
				|o||||||o|||||| |o||
				3' GUGUGUUCGGCGUCGUGUUCA 5'
sir07	ACTTGTGCTGCGGCTTGTGTG	462197	1070-1089	5' ACGCGACGCGGCGGCGCACAAGCUGCAGCAGCAGGCGCUC 3'	sir07	462197	8.4e-21	Zinc finger, C3HC4 type (RING finger) domain containing protein n=1 Tax=Acanthamoeba castellanii str. Neff RepID=L8GVM7_ACACA	9.32e-21	zinc finger, C3HC4 type (RING finger) domain containing protein [Acanthamoeba castellanii str. Neff] >gi|440795518|gb|ELR16638.1| zinc finger, C3HC4 type (RING finger) domain containing protein [Acanthamoeba castellanii str. Neff]	E3 ubiquitin ligase involved in syntaxin degradation	-	Znf_RING Znf_RING/FYVE/PHD
				|o|||||||o|||||| ||o|
				3' GUGUGUUCGGCGUCGU-GUUCA 5'
sir07	ACTTGTGCTGCGGCTTGTGTG	447796	89-108	5' CCCGAGCAUCGACGCGCCCAAGCCGCGGCACGAGGGCGCU 3'	sir07	447796	-	-	-	-	Predicted lipase	-	Fungal_lipase-like AB_hydrolase
				|o| ||||||||o||||o||
				3' GUGUGUUCGGCGUCGUGUUCA 5'
sir07	ACTTGTGCTGCGGCTTGTGTG	111210	2735-2754	5' UUGGGUCGGCUCCCCGCACAAGGCGCGGCACGAGCGCGGC 3'	sir07	111210	-	-	-	-	Rac1 GTPase effector FRL	Glyceraldehyde 3-phosphate dehydrogenase (phosphorylating).	FN3_dom Ig-like_fold
				|o|||||| |||o||||o||
				3' GUGUGUUCGGCGUCGUGUUCA 5'
sir07	ACTTGTGCTGCGGCTTGTGTG	103613	3005-3024	5' UUGGGUCGGCUCCCCGCACAAGGCGCGGCACGAGCGCGGC 3'	sir07	103613	-	-	-	-	Actin filament-coating protein tropomyosin	-	FN3_dom Ig-like_fold
				|o|||||| |||o||||o||
				3' GUGUGUUCGGCGUCGUGUUCA 5'
sir07	ACTTGTGCTGCGGCTTGTGTG	371179	370-387	5' UGCGCGACCUGCUGCGCAAGCCGCGGCCCAAGGGCGUGCG 3'	sir07	371179	5.9e-11	Putative uncharacterized protein n=1 Tax=Salpingoeca rosetta (strain ATCC 50818 / BSB-021) RepID=F2U602_SALR5	6.54e-11	hypothetical protein PTSG_03576 [Salpingoeca rosetta] >gi|326437373|gb|EGD82943.1| hypothetical protein PTSG_03576 [Salpingoeca rosetta]	-	-	P-loop_NTPase
				oo|o||||||||o|| ||||
				3' GUGUGUUCGGCGUCGUGUUCA 5'
sir07	ACTTGTGCTGCGGCTTGTGTG	432198	405-422	5' UGCGCGACCUGCUGCGCAAGCCGCGGCCCAAGGGCGUGCG 3'	sir07	432198	-	-	-	-	Collagens (type IV and type XIII), and related proteins	-	NA
				oo|o||||||||o|| ||||
				3' GUGUGUUCGGCGUCGUGUUCA 5'
sir07	ACTTGTGCTGCGGCTTGTGTG	107168	47-64	5' CCUGGAGGCGACGGACGGGCCGCAGCACCAGUGCCGGGAG 3'	sir07	107168	2.8e-23	Uncharacterized protein n=1 Tax=Chrysochromulina sp. CCMP291 RepID=A0A0M0JHH9_9EUKA	3.13e-23	hypothetical protein Ctob_007361 [Chrysochromulina sp. CCMP291]	Zn finger protein	-	ARM-like Znf_RING/FYVE/PHD SIAH-type Znf_RING ARM-type_fold TRAF-like
				|o ||oo|||||||||| |||
				3' GUGUGUUCGGCGUCGUGUUCA 5'
sir08	AGAGAGGTCGCTTGTGCACGC	120876	1130-1149	5' CACCGGCUACAAGGGCGUGCACAAGC-ACCACUCUGGCCGC 3'	sir08	120876	-	-	-	-	Sodium-neurotransmitter symporter	-	AP2/ERF_dom SAM/pointed DNA-bd_dom
				|||||||||||| ||| ||||
				3' CGCACGUGUUCGCUGGAGAGA 5'
sir08	AGAGAGGTCGCTTGTGCACGC	218519	282-301	5' CGCGUGCUCGUCGUCGCGCGCAAGCGGCCUCUCUUCGAGC 3'	sir08	218519	-	-	-	-	-	-	NA
				|| ||o||||||o|||||||
				3' CGCACGUGUUCGCUGGAGAGA 5'
sir08	AGAGAGGTCGCTTGTGCACGC	194576	1240-1259	5' AGCUCUGCCGCUGCGCGUGCUCGAGCGACCUCGCGACCAU 3'	sir08	194576	1.1e-150	Chromodomain-helicase-DNA-binding protein 8 isoform 2 n=1 Tax=Chrysochromulina sp. CCMP291 RepID=A0A0M0K8W5_9EUKA	1.19e-150	chromodomain-helicase-DNA-binding protein 8 isoform 2 [Chrysochromulina sp. CCMP291]	Chromodomain-helicase DNA-binding protein	-	Helicase_C Helicase_ATP-bd Chromo/shadow_dom P-loop_NTPase SNF2_N Znf_CXXC Chromo_domain Chromodomain-like
				|||||| |o||||||||| |
				3' CGCACGUGUUCGCUGGAGAGA 5'
sir08	AGAGAGGTCGCTTGTGCACGC	205807	899-919	5' AGCCUCGUGCUCCGGCGUGGCACAAGCGGCCGCUCCGUCG 3'	sir08	205807	8.4e-77	Uncharacterized protein (Fragment) n=1 Tax=Chromera velia CCMP2878 RepID=A0A0G4FJG9_9ALVE	6.55e-75	TPA: Short-chain dehydrogenase/reductase SDR, related [Neospora caninum Liverpool]	-	-	PKS_dehydratase PKS_ER NAD(P)-bd_dom PKS_KR GroES-like
				|||| |||||||||o|| |||
				3' CGCA-CGUGUUCGCUGGAGAGA 5'
sir08	AGAGAGGTCGCTTGTGCACGC	435955	32-51	5' UCGCGGGCUGCGCGGCGGGCGCGAGCGGCCUCUCCCACGU 3'	sir08	435955	4.2e-44	Ankyrin repeat protein, putative n=1 Tax=Trichomonas vaginalis RepID=A2EYR2_TRIVA	4.61e-44	ankyrin repeat protein [Trichomonas vaginalis G3] >gi|121897077|gb|EAY02209.1| ankyrin repeat protein, putative [Trichomonas vaginalis G3]	Ankyrin	-	Ankyrin_rpt-contain_dom
				||| ||o|o||||o||||||
				3' CGCACGUGUUCGCUGGAGAGA 5'
sir08	AGAGAGGTCGCTTGTGCACGC	435334	616-635	5' CGCCGACGCCGCGGGCGCGCGCAAGCGGCCGCUCGAGUCU 3'	sir08	435334	3.9e-35	Uncharacterized protein n=1 Tax=Chrysochromulina sp. CCMP291 RepID=A0A0M0JZS5_9EUKA	4.35e-35	hypothetical protein Ctob_008488 [Chrysochromulina sp. CCMP291]	Transcription initiation factor TFIID, subunit TAF9 (also component of histone acetyltransferase SAGA)	-	Histone-fold
				||| ||o||||||o|| |||
				3' CGCACGUGUUCGCUGGAGAGA 5'
sir08	AGAGAGGTCGCTTGTGCACGC	438359	1172-1189	5' UCGACGAAAAUAAACGUGCGCAGGCGGCCUCUUGUCU 3'	sir08	438359	-	-	-	-	-	-	NA
				|||||o||o|||o|||||o
				3' CGCACGUGUUCGCUGGAGAGA 5'
sir08	AGAGAGGTCGCTTGTGCACGC	224016	206-221	5' GUCGAGCUGCAGCG-GUACGAGCGACCUCUCGGACUCCCGC 3'	sir08	224016	4.5e-09	Uncharacterized protein n=1 Tax=Tetranychus urticae RepID=T1K3H8_TETUR	5.76e-09	Chromobox protein homolog 1 [Lepeophtheirus salmonis]	-	-	Chromo/shadow_dom Chromo_domain Chromodomain-like
				||| |o||o|||||||||||
				3' CGCACGUGUUCGCUGGAGAGA 5'
sir08	AGAGAGGTCGCTTGTGCACGC	114853	212-227	5' GUCGAGCUGCAGCG-GUACGAGCGACCUCUCGGACUCCCGC 3'	sir08	114853	-	-	-	-	Heterochromatin-associated protein HP1 and related CHROMO domain proteins	-	Chromo/shadow_dom Chromo_domain Chromodomain-like
				||| |o||o|||||||||||
				3' CGCACGUGUUCGCUGGAGAGA 5'
sir08	AGAGAGGTCGCTTGTGCACGC	99949	1172-1191	5' CACCGCCUCGCUGCCGUGCGACGAGCGGCCUCUCGCCGCG 3'	sir08	99949	1.5e-90	PREDICTED: vacuolar protein-sorting-associated protein 11 homolog n=1 Tax=Sesamum indicum RepID=UPI0005816ACE	1.63e-90	PREDICTED: vacuolar protein-sorting-associated protein 11 homolog [Sesamum indicum]	Vacuolar assembly/sorting protein PEP5/VPS11	-	Znf_RING Znf_RING/FYVE/PHD WD40/YVTN_repeat-like_dom VPS11_C
				||||| ||o||||o||||||
				3' CGCACG-UGUUCGCUGGAGAGA 5'
sir08	AGAGAGGTCGCTTGTGCACGC	431873	506-526	5' GCAAGGAGAGGUCAGCGAGCGCGGGCGGCCUCUCUGGCCU 3'	sir08	431873	1e-143	hypothetical protein SAMD00019534_105010 n=1 Tax=Acytostelium subglobosum LB1 RepID=UPI000644A842	1.15e-143	hypothetical protein SAMD00019534_105010 [Acytostelium subglobosum LB1] >gi|735850425|dbj|GAM27326.1| hypothetical protein SAMD00019534_105010 [Acytostelium subglobosum LB1]	-	-	cNMP-bd_dom Metallo-B-lactamas RmlC-like_jellyroll cNMP-bd-like
				||| ||o|oo|||o|||||||
				3' CGCACGUGUUCGCUGGAGAGA 5'
sir09	AGGTCGGCGCGCTCGAGGTCG	107050	458-478	5' GCGAGGCCUCGCGGCGACCUCCAGCGCGGCGACCUCCAGC 3'	sir09	107050	-	-	-	-	Collagens (type IV and type XIII), and related proteins	-	NA
				||||||| |||||| ||||||
				3' GCUGGAGCUCGCGCGGCUGGA 5'
sir09	AGGTCGGCGCGCTCGAGGTCG	449623	1022-1042	5' CCGCUCGCCGCCGCCGACCUCGAGCGCGCCGCCGUCUGCU 3'	sir09	449623	9.1e-08	Uncharacterized protein n=1 Tax=Anas platyrhynchos RepID=U3J4A2_ANAPL	1.25e-07	SET and MYND domain-containing protein 3, partial [Anas platyrhynchos]	-	-	SET_dom
				||||||||||||||||| | |
				3' GCUGGAGCUCGCGCGGCUGGA 5'
sir09	AGGTCGGCGCGCTCGAGGTCG	309931	366-384	5' GUCGUGGUCAACGACGACCUCGAGCGCGCCUACUCCGCCU 3'	sir09	309931	7.7e-47	Guanylate kinase n=1 Tax=Chrysochromulina sp. CCMP291 RepID=A0A0M0JMY7_9EUKA	8.53e-47	guanylate kinase [Chrysochromulina sp. CCMP291]	Guanylate kinase	Guanylate kinase.	GK/Ca_channel_bsu P-loop_NTPase Guanylate_kin-like_dom
				|||||||||||||||| ||o
				3' GCUGGAGCUCGCGCGGCUGGA 5'
sir09	AGGTCGGCGCGCTCGAGGTCG	213732	827-845	5' GCGGCUCAAGUGGCACCCCGAGCGCGCCGACCUUCUGCUC 3'	sir09	213732	3.7e-58	Uncharacterized protein n=1 Tax=Beta vulgaris subsp. vulgaris RepID=A0A0J8CA41_BETVU	4.1e-58	PREDICTED: diphthamide biosynthesis protein 7 homolog [Beta vulgaris subsp. vulgaris] >gi|731335582|ref|XP_010678800.1| PREDICTED: diphthamide biosynthesis protein 7 homolog [Beta vulgaris subsp. vulgaris] >gi|731335584|ref|XP_010678801.1| PREDICTED: diphthamide biosynthesis protein 7 homolog [Beta vulgaris subsp. vulgaris] >gi|870859151|gb|KMT10615.1| hypothetical protein BVRB_5g117350 [Beta vul…	-	-	WD40/YVTN_repeat-like_dom WD40_repeat_dom
				||| |||||||||||||||
				3' GCUGGAGCUCGCGCGGCUGGA 5'
sir09	AGGTCGGCGCGCTCGAGGTCG	252045	72-91	5' UCCAAGGUGCAGGCCGACCUCAAGCGCGCCGGCCGUCGCA 3'	sir09	252045	-	-	-	-	-	-	NA
				||||||| |||||||||o||
				3' GCUGGAGCUCGCGCGGCUGGA 5'
sir09	AGGTCGGCGCGCTCGAGGTCG	231090	589-606	5' UCUCCUCCUCGUUUGACCUCGCGCGCGCCGACGACCCGCA 3'	sir09	231090	2.7e-29	Uncharacterized protein n=1 Tax=marine sediment metagenome RepID=A0A0F9ISF4_9ZZZZ	1.94e-28	hypothetical protein [Calothrix sp. PCC 7103]	-	-	CHP02464_YbiA
				o||||||| ||||||||||
				3' GCUGGAGCUCGCGCGGCUGGA 5'
sir09	AGGTCGGCGCGCTCGAGGTCG	98349	7321-7340	5' GCAACCAGCUGAGUGACCUCGAGCGCUCCGACAUCGUCUC 3'	sir09	98349	-	-	-	-	Nuclear receptor coregulator SMRT/SMRTER, contains Myb-like domains	Exo-alpha-sialidase.	Znf_RING Znf_C3HC4_RING-type Znf_RING/FYVE/PHD P-loop_NTPase
				o|||||||||||| ||||| |
				3' GCUGGAGCUCGCGCGGCUGGA 5'
sir09	AGGTCGGCGCGCTCGAGGTCG	427170	608-625	5' UCUCCUCCUCGUUUGACCUCGCGCGCGCCGACGACCCGCA 3'	sir09	427170	4.1e-50	Uncharacterized protein n=1 Tax=Ectocarpus siliculosus RepID=D8LBP7_ECTSI	4.53e-50	conserved unknown protein [Ectocarpus siliculosus]	Predicted splicing factor, SR protein superfamily	-	RRM_dom Nucleotide-bd_a/b_plait FHA_dom CHP02464_YbiA
				o||||||| ||||||||||
				3' GCUGGAGCUCGCGCGGCUGGA 5'
sir09	AGGTCGGCGCGCTCGAGGTCG	455381	238-259	5' CUCGUGCUCACUGACGACCGCCGAGCGCGCCGACCUGCAC 3'	sir09	455381	-	-	-	-	-	-	EF-hand-dom_pair
				||||| |||||||||||||||
				3' GCUGG-AGCUCGCGCGGCUGGA 5'
sir09	AGGTCGGCGCGCTCGAGGTCG	441012	265-286	5' CUCGUGCUCACUGACGACCGCCGAGCGCGCCGACCUGCAC 3'	sir09	441012	7e-11	Calcium-dependent protein serine/threonine phosphatase n=2 Tax=Trichosporon asahii var. asahii RepID=J5QRU3_TRIAS	7.74e-11	calcium-dependent protein serine/threonine phosphatase [Trichosporon asahii var. asahii CBS 2479] >gi|401884625|gb|EJT48778.1| calcium-dependent protein serine/threonine phosphatase [Trichosporon asahii var. asahii CBS 2479] >gi|406694225|gb|EKC97557.1| calcium-dependent protein serine/threonine phosphatase [Trichosporon asahii var. asahii CBS 8904]	Ca2+/calmodulin-dependent protein phosphatase (calcineurin subunit B), EF-Hand superfamily protein	-	EF_hand_dom EF-hand-dom_pair
				||||| |||||||||||||||
				3' GCUGG-AGCUCGCGCGGCUGGA 5'
sir09	AGGTCGGCGCGCTCGAGGTCG	111914	621-641	5' UCGUUCGAGGGGGCCGACUUCUGGCGCGCCGACCUGAGCG 3'	sir09	111914	5.4e-18	Pentapeptide repeat protein n=1 Tax=Cyanothece sp. (strain PCC 7425 / ATCC 29141) RepID=B8HR38_CYAP4	5.99e-18	hypothetical protein [Cyanothece sp. PCC 7425] >gi|219867207|gb|ACL47546.1| pentapeptide repeat protein [Cyanothece sp. PCC 7425]	AFH1-interacting protein FIP2, contains BTB/POZ domain and pentapeptide repeats	-	NA
				||||o|| o||||||||||||
				3' GCUGGAGCUCGCGCGGCUGGA 5'
sir09	AGGTCGGCGCGCTCGAGGTCG	226492	321-341	5' GCGACCCUCGUCGGCGAGCCCGAGCGCGCCGACGUCUUUC 3'	sir09	226492	4.2e-152	Putative glucuronoxylan glucuronosyltransferase irx7-like protein n=1 Tax=Chrysochromulina sp. CCMP291 RepID=A0A0M0JNB8_9EUKA	4.62e-152	putative glucuronoxylan glucuronosyltransferase irx7-like protein [Chrysochromulina sp. CCMP291]	-	-	NA
				||| | ||||||||||||| |
				3' GCUGGAGCUCGCGCGGCUGGA 5'
sir09	AGGTCGGCGCGCTCGAGGTCG	214563	321-341	5' GCGACCCUCGUCGGCGAGCCCGAGCGCGCCGACGUCUUUC 3'	sir09	214563	4e-159	Putative glucuronoxylan glucuronosyltransferase irx7-like protein n=1 Tax=Chrysochromulina sp. CCMP291 RepID=A0A0M0JNB8_9EUKA	4.43e-159	putative glucuronoxylan glucuronosyltransferase irx7-like protein [Chrysochromulina sp. CCMP291]	-	-	NA
				||| | ||||||||||||| |
				3' GCUGGAGCUCGCGCGGCUGGA 5'
sir09	AGGTCGGCGCGCTCGAGGTCG	447507	1019-1039	5' GAGCCCGAGCGUGCCGAGCUCGAGCGUGCCGAGCUCGAGC 3'	sir09	447507	2.1e-58	Uncharacterized protein n=1 Tax=Saprolegnia parasitica (strain CBS 223.65) RepID=A0A067CLP7_SAPPC	2.33e-58	hypothetical protein SPRG_04063 [Saprolegnia parasitica CBS 223.65] >gi|641537595|gb|KDO31448.1| hypothetical protein SPRG_04063 [Saprolegnia parasitica CBS 223.65]	DNA mismatch repair protein - MLH2/PMS1/Pms2 family	-	MutL_C Ribosomal_S5_D2-typ_fold_subgr HATPase_C DNA_mismatch_repair_C Ribosomal_S5_D2-typ_fold
				||| ||||||||o||||| ||
				3' GCUGGAGCUCGCGCGGCUGGA 5'
sir09	AGGTCGGCGCGCTCGAGGTCG	451116	2235-2255	5' CCGCAGAUCAUCGACGCUCUCGUGCGCGCCGACCUCCUGA 3'	sir09	451116	-	-	-	-	Transcription coactivator	-	NA
				|| o|||| ||||||||||||
				3' GCUGGAGCUCGCGCGGCUGGA 5'
sir09	AGGTCGGCGCGCTCGAGGTCG	107781	2987-3007	5' GCUGCUCGGCACGUCGCGCUCGGGCGCGCCGACCUCGAGU 3'	sir09	107781	1.4e-49	Ktr3p (Fragment) n=1 Tax=Chrysochromulina sp. CCMP291 RepID=A0A0M0LRJ9_9EUKA	1.55e-49	ktr3p, partial [Chrysochromulina sp. CCMP291]	Glycolipid 2-alpha-mannosyltransferase (alpha-1,2-mannosyltransferase)	-	TPR-like_helical_dom Nucleotide-diphossugar_trans TPR-contain_dom
				|| ||||o||||||||||||
				3' GCUGGAGCUCGCGCGGCUGGA 5'
sir09	AGGTCGGCGCGCTCGAGGTCG	197630	843-861	5' CUCGCCGCCUCGAACGUCCUCGUGCGCGCCGACGCGUCGC 3'	sir09	197630	5.8e-47	Ribosome biogenesis gtp-binding protein n=1 Tax=Chrysochromulina sp. CCMP291 RepID=A0A0M0L7V1_9EUKA	6.38e-47	ribosome biogenesis gtp-binding protein [Chrysochromulina sp. CCMP291]	-	-	GTP_binding_domain P-loop_NTPase
				|| ||||| ||||||||||
				3' GCUGGAGCUCGCGCGGCUGGA 5'
sir09	AGGTCGGCGCGCTCGAGGTCG	117388	526-544	5' ACGGCGAGACGGGCACCUCGAGCGCGUCGACGUUCCGGUU 3'	sir09	117388	3e-13	galactose oxidase n=1 Tax=Nitrospira moscoviensis RepID=UPI0006A75908	3.27e-13	galactose oxidase [Nitrospira moscoviensis]	FOG: Kelch repeat	-	Gal_Oxidase_b-propeller
				||||||||||||o|||| |
				3' GCUGGAGCUCGCGCGGCUGGA 5'
sir09	AGGTCGGCGCGCTCGAGGTCG	440184	541-559	5' GGGUGGCGCCAGAUGAGCUCGGGCGCGCCGACCGGGGCGA 3'	sir09	440184	1e-25	Putative uncharacterized protein n=4 Tax=unclassified Coccolithovirus RepID=G9E3M0_9PHYC	2.1e-11	hypothetical protein SPRG_09949 [Saprolegnia parasitica CBS 223.65] >gi|641528943|gb|KDO23141.1| hypothetical protein SPRG_09949 [Saprolegnia parasitica CBS 223.65]	-	-	Fatty_acid_hydroxylase
				o|| ||||o|||||||||||
				3' GCUGGAGCUCGCGCGGCUGGA 5'
sir09	AGGTCGGCGCGCTCGAGGTCG	438212	1466-1484	5' GAUCGCGACCUCGCACUUGGAGCGCGCCGACCUCCUCGGC 3'	sir09	438212	6.9e-08	Uncharacterized protein n=2 Tax=Anolis carolinensis RepID=H9GS90_ANOCA	5.76e-08	PREDICTED: protein unc-45 homolog A [Anolis carolinensis]	TPR repeat-containing protein	-	TPR-like_helical_dom TPR-contain_dom
				|| ||o| ||||||||||||||
				3' GC-UGGAGCUCGCGCGGCUGGA 5'
sir09	AGGTCGGCGCGCTCGAGGTCG	424661	1614-1632	5' GAUCGCGACCUCGCACUUGGAGCGCGCCGACCUCCUCGGC 3'	sir09	424661	-	-	-	-	Splicing coactivator SRm160/300, subunit SRm300	-	NA
				|| ||o| ||||||||||||||
				3' GC-UGGAGCUCGCGCGGCUGGA 5'
sir09	AGGTCGGCGCGCTCGAGGTCG	451159	1017-1035	5' CCGGUCGGCGCGCUCGAGCCCGAGCGCGCCGACAAGUUUG 3'	sir09	451159	3.6e-136	Beach-domain-containing protein n=1 Tax=Coccomyxa subellipsoidea C-169 RepID=I0YZ61_9CHLO	3.94e-136	beach-domain-containing protein [Coccomyxa subellipsoidea C-169] >gi|384250200|gb|EIE23680.1| beach-domain-containing protein [Coccomyxa subellipsoidea C-169]	Kinase A-anchor protein Neurobeachin and related BEACH and WD40 repeat proteins	-	BEACH_dom WD40/YVTN_repeat-like_dom WD40_repeat_dom
				||| | |||||||||||||
				3' GCUGGAGCUCGCGCGGCUGGA 5'
sir09	AGGTCGGCGCGCTCGAGGTCG	215127	4521-4539	5' AUGGCGCACGAGAACGACGUCGAGCGCGCCGGCUGCAUCU 3'	sir09	215127	-	-	-	-	-	-	TIR_dom Pectin_lyase_fold/virulence
				|||| ||||||||||||o|o
				3' GCUGGAGCUCGCGCGGCUGGA 5'
sir09	AGGTCGGCGCGCTCGAGGTCG	257438	342-361	5' GCGAAAGUGCCCACCGUCGUCGUGCGCGCCGACCAAGCGC 3'	sir09	257438	-	-	-	-	-	-	NA
				|| | ||| |||||||||||
				3' GCUGGAGCUCGCGCGGCUGGA 5'
sir09	AGGTCGGCGCGCTCGAGGTCG	225244	336-355	5' GCGGGCGCCGCAAUCGGCGGCGAGCGCGCCGACCGGAUGC 3'	sir09	225244	-	-	-	-	-	-	NA
				||o| ||||||||||||||
				3' GCUGGAGCUCGCGCGGCUGGA 5'
sir09	AGGTCGGCGCGCTCGAGGTCG	244176	759-778	5' CAGAUUGCAGACGCCGACCUGGCGCGCGCCGUCCAGGCAG 3'	sir09	244176	1e-33	Uncharacterized protein n=1 Tax=Thalassiosira oceanica RepID=K0SAJ3_THAOC	1.11e-33	hypothetical protein THAOC_17433 [Thalassiosira oceanica]	-	-	NA
				|||||| | |||||||| ||
				3' GCUGGAGCUCGCGCGGCUGGA 5'
sir09	AGGTCGGCGCGCTCGAGGTCG	196428	780-799	5' CAGAUUGCAGACGCCGACCUGGCGCGCGCCGUCCAGGCAG 3'	sir09	196428	1.3e-38	Uncharacterized protein n=1 Tax=Thalassiosira oceanica RepID=K0SAJ3_THAOC	1.47e-38	hypothetical protein THAOC_17433 [Thalassiosira oceanica]	-	-	NA
				|||||| | |||||||| ||
				3' GCUGGAGCUCGCGCGGCUGGA 5'
sir09	AGGTCGGCGCGCTCGAGGTCG	426418	164-183	5' UCGGAAUCGCCUUUGGCCGCGAUCGCGCCGACCUUUGCGC 3'	sir09	426418	3.3e-123	Putative uncharacterized protein n=1 Tax=Aureococcus anophagefferens RepID=F0YB70_AURAN	3.62e-123	hypothetical protein AURANDRAFT_27577 [Aureococcus anophagefferens] >gi|323451732|gb|EGB07608.1| hypothetical protein AURANDRAFT_27577 [Aureococcus anophagefferens]	Palmitoyl protein thioesterase	Palmitoyl-protein hydrolase.	AB_hydrolase
				o|o|| ||| |||||||||||
				3' GCUGGAGCUCGCGCGGCUGGA 5'
sir09	AGGTCGGCGCGCTCGAGGTCG	451293	389-408	5' ACGCUCGCCUCGGCCGACGCCGAGCGCGCCGAGCGCAAGG 3'	sir09	451293	1.7e-59	Uncharacterized protein n=1 Tax=Chrysochromulina sp. CCMP291 RepID=A0A0M0K5W8_9EUKA	1.84e-59	hypothetical protein Ctob_012422 [Chrysochromulina sp. CCMP291]	-	-	NA
				|||| |||||||||||| |
				3' GCUGGAGCUCGCGCGGCUGGA 5'
sir09	AGGTCGGCGCGCTCGAGGTCG	114758	634-653	5' UCCACCCGAGCCAUGACCUCGCGCGCGCGGACGUGAACGC 3'	sir09	114758	5.1e-27	Ankyrin repeat protein n=1 Tax=Chrysochromulina sp. CCMP291 RepID=A0A0M0LSV5_9EUKA	5.66e-27	ankyrin repeat protein [Chrysochromulina sp. CCMP291]	Serine carboxypeptidases	-	Ankyrin_rpt-contain_dom
				o||||||| |||||| ||| |
				3' GCUGGAGCUCGCGCGGCUGGA 5'
sir09	AGGTCGGCGCGCTCGAGGTCG	440518	133-152	5' CAGGGCGCGCUGACCGGCCUCGUGCGCGGCGACCCGCCGG 3'	sir09	440518	5.9e-26	ATP-dependent DNA helicase pif1 n=1 Tax=Chrysochromulina sp. CCMP291 RepID=A0A0M0KAX3_9EUKA	6.56e-26	ATP-dependent DNA helicase pif1 [Chrysochromulina sp. CCMP291]	-	-	NA
				||o||||| ||||| |||||
				3' GCUGGAGCUCGCGCGGCUGGA 5'
sir09	AGGTCGGCGCGCTCGAGGTCG	458224	1194-1213	5' CAGGGCGCGCUGACCGGCCUCGUGCGCGGCGACCCGCCGG 3'	sir09	458224	1.9e-09	Uncharacterized protein n=1 Tax=Rhizophagus irregularis DAOM 197198w RepID=A0A015JTR6_9GLOM	2.12e-09	hypothetical protein RirG_197810 [Rhizophagus irregularis DAOM 197198w]	-	-	NA
				||o||||| ||||| |||||
				3' GCUGGAGCUCGCGCGGCUGGA 5'
sir09	AGGTCGGCGCGCTCGAGGTCG	434511	360-379	5' GAUGUCGGCAUGCCCGUGCGCGAGCGCGCCGACCGCUUCC 3'	sir09	434511	2.7e-33	Epsin 3 n=1 Tax=Chrysochromulina sp. CCMP291 RepID=A0A0M0L4L2_9EUKA	3.03e-33	epsin 3 [Chrysochromulina sp. CCMP291]	Collagens (type IV and type XIII), and related proteins	-	ENTH ENTH_VHS
				|| | ||||||||||||||
				3' GCUGGAGCUCGCGCGGCUGGA 5'
sir09	AGGTCGGCGCGCTCGAGGTCG	51150	798-817	5' CAGUUCGUGCGCGGCUACCUCGAGCGCGUCGCCCAGCCGC 3'	sir09	51150	0	Acyl-CoA dehydrogenase n=1 Tax=Chrysochromulina sp. CCMP291 RepID=A0A0M0JS25_9EUKA	0	acyl-CoA dehydrogenase [Chrysochromulina sp. CCMP291]	Predicted acyl-CoA dehydrogenase	Acyl-CoA dehydrogenase.	AcylCo_DH/oxidase_C AcylCoA_DH/ox_N Acyl-CoA_Oxase/DH_cen-dom Aminoglycoside_PTrfase AcylCoA_DH/oxidase_NM_dom Kinase-like_dom
				| ||||||||||||o|| ||
				3' GCUGGAGCUCGCGCGGCUGGA 5'
sir09	AGGTCGGCGCGCTCGAGGTCG	432496	1079-1098	5' UCGCGGCGGCGCGACGUCCUCGCGCGGGCCGACCGCCCGU 3'	sir09	432496	-	-	-	-	Nuclear receptor coregulator SMRT/SMRTER, contains Myb-like domains	-	NA
				|| ||||| ||| |||||||
				3' GCUGGAGCUCGCGCGGCUGGA 5'
sir09	AGGTCGGCGCGCTCGAGGTCG	106230	312-331	5' UAUUGCACGAGCGACGACCAAGAGCGCGGCGACCAAGAGU 3'	sir09	106230	6.8e-17	guanine deaminase n=1 Tax=Acinetobacter sp. 114 RepID=UPI0006CA7171	7.59e-17	guanine deaminase [Acinetobacter equi] >gi|937303926|gb|ALH94767.1| guanine deaminase [Acinetobacter equi]	Atrazine chlorohydrolase/guanine deaminase	Guanine deaminase.	Amidohydro-rel Metal-dep_hydrolase_composite
				||||| ||||||| |||||
				3' GCUGGAGCUCGCGCGGCUGGA 5'
sir09	AGGTCGGCGCGCTCGAGGTCG	213147	1947-1966	5' GGCGCGCUGCGCGCCGACCUCGCGCGCGACGGCCCACUGG 3'	sir09	213147	2.9e-07	Ankyrin n=1 Tax=[Oscillatoria] sp. PCC 6506 RepID=D8G0L4_9CYAN	3.18e-07	MULTISPECIES: hypothetical protein [Kamptonema] >gi|300335720|emb|CBN56154.1| ankyrin [ [[Oscillatoria] sp. PCC 6506]	-	NAD(+) ADP-ribosyltransferase.	Znf_RING Znf_RING/FYVE/PHD Ankyrin_rpt-contain_dom Znf_C3HC4_RING-type
				|||||||| ||||| ||o||
				3' GCUGGAGCUCGCGCGGCUGGA 5'
sir09	AGGTCGGCGCGCTCGAGGTCG	115844	2103-2122	5' CUGCGGCUCGUGAGCGGCCCCGAGCGCGCAGACCGUCCGG 3'	sir09	115844	-	-	-	-	Fibrillarin and related nucleolar RNA-binding proteins	-	FHA_dom SMAD_FHA_domain
				||o|| ||||||||| ||||
				3' GCUGGAGCUCGCGCGGCUGGA 5'
sir09	AGGTCGGCGCGCTCGAGGTCG	462211	1692-1711	5' AUUGCCCUGCUCGGCGCCCUCGAGCGCGUCGAGCCGCCGG 3'	sir09	462211	-	-	-	-	Rho GTPase effector BNI1 and related formins	-	ARM-type_fold
				|| |||||||||||o||| |
				3' GCUGGAGCUCGCGCGGCUGGA 5'
sir09	AGGTCGGCGCGCTCGAGGTCG	241800	200-217	5' GCACCCGCACUCGCAGCUCGAGCGCGCCGGCCGCGGUGCC 3'	sir09	241800	-	-	-	-	-	-	NA
				|| | |||||||||||||o||
				3' GC-UGGAGCUCGCGCGGCUGGA 5'
sir09	AGGTCGGCGCGCTCGAGGTCG	217343	200-217	5' GCACCCGCACUCGCAGCUCGAGCGCGCCGGCCGCGGUGCC 3'	sir09	217343	-	-	-	-	-	-	NA
				|| | |||||||||||||o||
				3' GC-UGGAGCUCGCGCGGCUGGA 5'
sir09	AGGTCGGCGCGCTCGAGGTCG	225529	200-217	5' GCACCCGCACUCGCAGCUCGAGCGCGCCGGCCGCGGUGCC 3'	sir09	225529	-	-	-	-	-	-	NA
				|| | |||||||||||||o||
				3' GC-UGGAGCUCGCGCGGCUGGA 5'
sir09	AGGTCGGCGCGCTCGAGGTCG	214212	200-217	5' GCACCCGCACUCGCAGCUCGAGCGCGCCGGCCGCGGUGCC 3'	sir09	214212	-	-	-	-	-	-	NA
				|| | |||||||||||||o||
				3' GC-UGGAGCUCGCGCGGCUGGA 5'
sir09	AGGTCGGCGCGCTCGAGGTCG	441818	576-593	5' GACAUGAAGGCCUUCCUCGAGCGCGUCGACGUGGACACCG 3'	sir09	441818	1e-75	50s ribosomal protein l4 n=1 Tax=Chrysochromulina sp. CCMP291 RepID=A0A0M0J9Q5_9EUKA	1.14e-75	50s ribosomal protein l4 [Chrysochromulina sp. CCMP291]	Mitochondrial/chloroplast ribosomal protein L4	-	Ribosomal_L4_dom
				| |||||||||||o|||| |
				3' GCUGGAGCUCGCGCGGCUGGA 5'
sir10	CAACGACTGGGACACCAACGC	No target found			sir10	No target found	-	-	-	-	-	-	-
sir11	CACGCTGTCGACAGGACGTCG	445023	574-594	5' CGAGGCACGUCUUUGACGUCCGUGUCGACGGCGUGCACGA 3'	sir11	445023	2e-40	Uncharacterized protein n=1 Tax=Chrysochromulina sp. CCMP291 RepID=A0A0M0JZ36_9EUKA	2.25e-40	hypothetical protein Ctob_010733 [Chrysochromulina sp. CCMP291]	-	-	NA
				o||||||| |||||||o|||||
				3' GCUGCAGG-ACAGCUGUCGCAC 5'
sir11	CACGCTGTCGACAGGACGTCG	462595	1919-1940	5' GGCAGCUGCUUGGGCGACGUCGUGUCGACGAGCGAGACGG 3'	sir11	462595	1.9e-39	Phosphoinositide phospholipase C (Fragment) n=1 Tax=Stegodyphus mimosarum RepID=A0A087TCF5_9ARAC	2.09e-39	1-phosphatidylinositol-4,5-bisphosphate phosphodiesterase epsilon-1, partial [Stegodyphus mimosarum]	Phospholipase C	-	EGF-like_dom CUB_dom PLipase_C_PInositol-sp_X_dom PLipase_C_Pinositol-sp_Y EF-hand-dom_pair PLC-like_Pdiesterase_TIM-brl EF_hand_dom
				||||||| ||||||| |||| |
				3' GCUGCAGGACAGCUG-UCGCAC 5'
sir11	CACGCTGTCGACAGGACGTCG	433638	574-593	5' CGAGGCACGUCUUUGACGUCCGUGUCGACGGCGUACACGA 3'	sir11	433638	2e-40	Uncharacterized protein n=1 Tax=Chrysochromulina sp. CCMP291 RepID=A0A0M0JZ36_9EUKA	2.25e-40	hypothetical protein Ctob_010733 [Chrysochromulina sp. CCMP291]	-	-	NA
				o||||||| |||||||o||||
				3' GCUGCAGG-ACAGCUGUCGCAC 5'
sir11	CACGCTGTCGACAGGACGTCG	106349	3156-3176	5' GGCGGCGGCGACAGCGGCGGCCUGUCGACGGCGCGCCGCG 3'	sir11	106349	7.5e-61	Wd repeat-containing protein 11 n=1 Tax=Chrysochromulina sp. CCMP291 RepID=A0A0M0JEI6_9EUKA	8.33e-61	wd repeat-containing protein 11 [Chrysochromulina sp. CCMP291]	WD40 repeat protein	-	WD40/YVTN_repeat-like_dom Quino_amine_DH_bsu WD40_repeat_dom
				||o|| |||||||||o||| |
				3' GCUGCAGGACAGCUGUCGCAC 5'
sir11	CACGCTGTCGACAGGACGTCG	443137	476-494	5' UGCGCUUCGCCGAGCGGCGCCCUGUCGACGGCGAAGGCCC 3'	sir11	443137	2.1e-09	Putative uncharacterized protein n=1 Tax=Aureococcus anophagefferens RepID=F0YMQ7_AURAN	2.38e-09	hypothetical protein AURANDRAFT_67882 [Aureococcus anophagefferens] >gi|323447700|gb|EGB03612.1| hypothetical protein AURANDRAFT_67882 [Aureococcus anophagefferens]	Splicing coactivator SRm160/300, subunit SRm300	-	NA
				||o|| |||||||||o|||
				3' GCUGCAGGACAGCUGUCGCAC 5'
sir11	CACGCTGTCGACAGGACGTCG	365635	394-412	5' UGCGCUUCGCCGAGCGGCGCCCUGUCGACGGCGAAGGCCC 3'	sir11	365635	5e-11	Putative uncharacterized protein n=1 Tax=Aureococcus anophagefferens RepID=F0YMQ7_AURAN	5.58e-11	hypothetical protein AURANDRAFT_67882 [Aureococcus anophagefferens] >gi|323447700|gb|EGB03612.1| hypothetical protein AURANDRAFT_67882 [Aureococcus anophagefferens]	-	-	F-box_dom
				||o|| |||||||||o|||
				3' GCUGCAGGACAGCUGUCGCAC 5'
sir11	CACGCTGTCGACAGGACGTCG	448671	252-272	5' CGCCGCGCCGGCAUCGAUGUCCGUGUCGACGGCGUCAGCC 3'	sir11	448671	-	-	-	-	-	-	NA
				|||o|||| |||||||o||||
				3' GCUGCAGG-ACAGCUGUCGCAC 5'
sir11	CACGCTGTCGACAGGACGTCG	453918	678-692	5' GCCGCGCAGACGCACCUGUCGACAGCGCGAGUAUGCGGCA 3'	sir11	453918	-	-	-	-	Serine/threonine protein kinase	-	Ser/Thr_dual-sp_kinase Prot_kinase_dom Kinase-like_dom
				|||| ||||||||||||| |
				3' GCUGCA-GGACAGCUGUCGCAC 5'
sir11	CACGCTGTCGACAGGACGTCG	438048	1506-1524	5' GUGCGCGCCUUCACCGUCCAUGUCGACGGCGUGGGACACG 3'	sir11	438048	0	Uncharacterized protein n=1 Tax=Chrysochromulina sp. CCMP291 RepID=A0A0M0JW68_9EUKA	0	hypothetical protein Ctob_004993 [Chrysochromulina sp. CCMP291]	Integral membrane protein	-	NA
				| ||||| |||||||o|||||
				3' GCUGCAGG-ACAGCUGUCGCAC 5'
sir11	CACGCTGTCGACAGGACGTCG	469607	752-770	5' GUGCGCGCCUUCACCGUCCAUGUCGACGGCGUGGGACACG 3'	sir11	469607	3.7e-57	Uncharacterized protein n=1 Tax=Chrysochromulina sp. CCMP291 RepID=A0A0M0JW68_9EUKA	4.07e-57	hypothetical protein Ctob_004993 [Chrysochromulina sp. CCMP291]	Integral membrane protein	-	NA
				| ||||| |||||||o|||||
				3' GCUGCAGG-ACAGCUGUCGCAC 5'
sir11	CACGCTGTCGACAGGACGTCG	215486	608-629	5' CAUGUCGGCAUCCCCGUCGUCGCUGUCGGCAGCGAGCGCC 3'	sir11	215486	4.6e-53	Uncharacterized protein n=1 Tax=Chrysochromulina sp. CCMP291 RepID=A0A0M0J7T7_9EUKA	5.11e-53	hypothetical protein Ctob_003697 [Chrysochromulina sp. CCMP291]	-	-	NA
				|| |||| ||||||o||||| |
				3' GCUGCAG-GACAGCUGUCGCAC 5'
sir11	CACGCTGTCGACAGGACGTCG	446612	55-68	5' GCUGUCGGCGGCGCUCCUGUCGGCAGCGCUCUCGCUGGCG 3'	sir11	446612	2.2e-46	Urea transporter n=1 Tax=Chrysochromulina sp. CCMP291 RepID=A0A0M0J7F8_9EUKA	2.45e-46	urea transporter [Chrysochromulina sp. CCMP291]	-	-	Methyltransf_11 SAM-dependent_MTases
				||o|| ||||||||o|||||
				3' GCUGC-AGGACAGCUGUCGCAC 5'
sir11	CACGCTGTCGACAGGACGTCG	442015	55-68	5' GCUGUCGGCGGCGCUCCUGUCGGCAGCGCUCUCGCUGGCG 3'	sir11	442015	2.6e-47	Urea transporter n=1 Tax=Chrysochromulina sp. CCMP291 RepID=A0A0M0J7F8_9EUKA	2.9e-47	urea transporter [Chrysochromulina sp. CCMP291]	-	-	SAM-dependent_MTases Methyltransf_11
				||o|| ||||||||o|||||
				3' GCUGC-AGGACAGCUGUCGCAC 5'
sir11	CACGCTGTCGACAGGACGTCG	218077	735-753	5' GCUAGGCAGGCGGUGACG-CCUGUCGGCAGGGUGGCAUUCG 3'	sir11	218077	-	-	-	-	-	-	NA
				o|||| |||||||o||| |||
				3' GCUGCAGGACAGCUGUCGCAC 5'
sir12	CACGGGTGAGCGCAGCGTCGA	259548	236-256	5' CCACGCUCGCGUCGUCGACGCUGCGCUCACCCGUGCCGCU 3'	sir12	259548	-	-	-	-	-	-	NA
				|||||||||||||||||||||
				3' AGCUGCGACGCGAGUGGGCAC 5'
sir12	CACGGGTGAGCGCAGCGTCGA	231869	98-118	5' CCACGCUCGCGUCGUCGACGCUGCGCUCACCCGUGCCGCU 3'	sir12	231869	3.6e-28	Transmembrane protein n=1 Tax=Chrysochromulina sp. CCMP291 RepID=A0A0M0JEF2_9EUKA	4.01e-28	transmembrane protein [Chrysochromulina sp. CCMP291]	-	-	NA
				|||||||||||||||||||||
				3' AGCUGCGACGCGAGUGGGCAC 5'
sir12	CACGGGTGAGCGCAGCGTCGA	208038	2312-2332	5' CCACGCUCGCGUCGUCGACGCUGCGCUCACCCGUGCCGCU 3'	sir12	208038	3.5e-31	Uncharacterized protein (Fragment) n=2 Tax=Thalassiosira oceanica RepID=K0SGB0_THAOC	3.93e-31	hypothetical protein THAOC_14871, partial [Thalassiosira oceanica]	-	-	Znf_RING Znf_RING/FYVE/PHD
				|||||||||||||||||||||
				3' AGCUGCGACGCGAGUGGGCAC 5'
sir12	CACGGGTGAGCGCAGCGTCGA	116892	2825-2845	5' CCACGCUCGCGUCGUCGACGCUGCGCUCACCCGUGCCGCU 3'	sir12	116892	7.1e-30	Uncharacterized protein (Fragment) n=2 Tax=Thalassiosira oceanica RepID=K0SGB0_THAOC	7.86e-30	hypothetical protein THAOC_14871, partial [Thalassiosira oceanica]	Collagens (type IV and type XIII), and related proteins	-	Znf_RING Znf_RING/FYVE/PHD
				|||||||||||||||||||||
				3' AGCUGCGACGCGAGUGGGCAC 5'
sir12	CACGGGTGAGCGCAGCGTCGA	108455	2873-2893	5' CCACGCUCGCGUCGUCGACGCUGCGCUCACCCGUGCCGCU 3'	sir12	108455	2.5e-65	Uncharacterized protein n=1 Tax=Chrysochromulina sp. CCMP291 RepID=A0A0M0JD67_9EUKA	2.78e-65	hypothetical protein Ctob_000228 [Chrysochromulina sp. CCMP291]	Nuclear receptor coregulator SMRT/SMRTER, contains Myb-like domains	-	Znf_RING Znf_RING/FYVE/PHD
				|||||||||||||||||||||
				3' AGCUGCGACGCGAGUGGGCAC 5'
sir12	CACGGGTGAGCGCAGCGTCGA	201121	278-298	5' CUCCCUCCCGCAGCUCGACGCCGCGCUCAGCCGGGCGAAG 3'	sir12	201121	4.7e-12	Uncharacterized protein n=1 Tax=Chrysochromulina sp. CCMP291 RepID=A0A0M0JRV0_9EUKA	5.17e-12	hypothetical protein Ctob_011199 [Chrysochromulina sp. CCMP291]	-	-	NA
				||||||| ||||||| ||| |
				3' AGCUGCGACGCGAGUGGGCAC 5'
sir12	CACGGGTGAGCGCAGCGTCGA	204032	1379-1399	5' CUCCCUCCCGCAGCUCGACGCCGCGCUCAGCCGGGCGAAG 3'	sir12	204032	1.3e-54	Uncharacterized protein n=1 Tax=Chrysochromulina sp. CCMP291 RepID=A0A0M0JN47_9EUKA	1.49e-54	hypothetical protein Ctob_001464 [Chrysochromulina sp. CCMP291]	-	-	NA
				||||||| ||||||| ||| |
				3' AGCUGCGACGCGAGUGGGCAC 5'
sir12	CACGGGTGAGCGCAGCGTCGA	102783	2327-2347	5' CUCCCUCCCGCAGCUCGACGCCGCGCUCAGCCGGGCGAAG 3'	sir12	102783	2.2e-169	Uncharacterized protein n=1 Tax=Chrysochromulina sp. CCMP291 RepID=A0A0M0JN47_9EUKA	2.39e-169	hypothetical protein Ctob_001464 [Chrysochromulina sp. CCMP291]	Nuclear receptor coregulator SMRT/SMRTER, contains Myb-like domains	-	NA
				||||||| ||||||| ||| |
				3' AGCUGCGACGCGAGUGGGCAC 5'
sir12	CACGGGTGAGCGCAGCGTCGA	455883	64-82	5' AAGGGAGCACUCCAUCGCGGCUGCGCUCACCCGCCACUGC 3'	sir12	455883	0	Uncharacterized protein n=1 Tax=Saprolegnia parasitica (strain CBS 223.65) RepID=A0A067CGX2_SAPPC	0	hypothetical protein SPRG_05193 [Saprolegnia parasitica CBS 223.65] >gi|641536108|gb|KDO30004.1| hypothetical protein SPRG_05193 [Saprolegnia parasitica CBS 223.65]	Glycinamide ribonucleotide synthetase (GARS)/Aminoimidazole ribonucleotide synthetase (AIRS)	-	PurM-like_N Formyl_transf_N AIR_synth_C_dom PRibGlycinamide_synth_N PreATP-grasp_dom ATP_grasp_subdomain_2 ATP_grasp_subdomain_1 PRibGlycinamide_synth_C-dom PRibGlycinamid_synth_ATP-grasp ATP-grasp Rudment_hybrid_motif
				||| ||||||||||||||
				3' AGCUGCGACGCGAGUGGGCAC 5'
sir12	CACGGGTGAGCGCAGCGTCGA	450639	64-82	5' AAGGGAGCACUCCAUCGCGGCUGCGCUCACCCGCCACUGC 3'	sir12	450639	0	Uncharacterized protein n=1 Tax=Saprolegnia parasitica (strain CBS 223.65) RepID=A0A067CGX2_SAPPC	0	hypothetical protein SPRG_05193 [Saprolegnia parasitica CBS 223.65] >gi|641536108|gb|KDO30004.1| hypothetical protein SPRG_05193 [Saprolegnia parasitica CBS 223.65]	Glycinamide ribonucleotide synthetase (GARS)/Aminoimidazole ribonucleotide synthetase (AIRS)	-	ATP_grasp_subdomain_2 PRibGlycinamide_synth_N AIR_synth_C_dom ATP_grasp_subdomain_1 PurM-like_N PRibGlycinamide_synth_C-dom PRibGlycinamid_synth_ATP-grasp Formyl_transf_N PreATP-grasp_dom ATP-grasp Rudment_hybrid_motif
				||| ||||||||||||||
				3' AGCUGCGACGCGAGUGGGCAC 5'
sir12	CACGGGTGAGCGCAGCGTCGA	105190	774-793	5' UUGGUGGCUGCGGACGACGCCCCGCUCACCCGCGAGCAGA 3'	sir12	105190	1.2e-56	Rossmann-fold nad-binding domain-containing protein n=1 Tax=Nannochloropsis gaditana RepID=W7U605_9STRA	1.31e-56	rossmann-fold nad -binding domain-containing protein [Nannochloropsis gaditana]	-	-	NAD(P)-bd_dom
				|||||| |||||||||| |
				3' AGCUGCGACGCGAGUGGGCAC 5'
sir12	CACGGGTGAGCGCAGCGTCGA	449298	63-82	5' CGCUGCUCCUCCUCCGACGCCGCGCUCAUCCGAGCUGCCU 3'	sir12	449298	5.2e-30	Putative uncharacterized protein n=1 Tax=Salpingoeca rosetta (strain ATCC 50818 / BSB-021) RepID=F2TYP7_SALR5	5.75e-30	hypothetical protein PTSG_11770 [Salpingoeca rosetta] >gi|326433151|gb|EGD78721.1| hypothetical protein PTSG_11770 [Salpingoeca rosetta]	-	-	NA
				|||||| |||||||o||| |
				3' AGCUGCGACGCGAGUGGGCAC 5'
sir12	CACGGGTGAGCGCAGCGTCGA	111486	1260-1279	5' AAUCAGCACGCUUCCGACGCUGCGCACGCCCUUGGACGCU 3'	sir12	111486	1e-14	Uncharacterized protein n=1 Tax=Micromonas sp. (strain RCC299 / NOUM17) RepID=C1ECI8_MICSR	1.14e-14	predicted protein [Micromonas sp. RCC299] >gi|226519921|gb|ACO65911.1| predicted protein [Micromonas sp. RCC299]	-	-	Ankyrin_rpt-contain_dom
				||||||||||| |o||| ||
				3' AGCUGCGACGCGAGUGGGCAC 5'
sir12	CACGGGTGAGCGCAGCGTCGA	220923	999-1018	5' UUUGACGAGCCGCCCGACGCCACGCUCGCCCGUGAGACGG 3'	sir12	220923	8.2e-84	beta-glucosidase n=1 Tax=Cytophagales bacterium B6 RepID=UPI0003B767D2	9.14e-84	beta-glucosidase [Cytophagales bacterium B6]	-	Beta-glucosidase.	Glyco_hydro_3_N Fn3-like Glyco_hydro_3_C Glycoside_hydrolase_SF
				|||||| |||||o||||||
				3' AGCUGCGACGCGAGUGGGCAC 5'
sir12	CACGGGTGAGCGCAGCGTCGA	467542	2321-2340	5' CUCUCCUCUGGCGACGUCGCGGCGCUCACCCGCGGCUACA 3'	sir12	467542	1e-15	Uncharacterized protein n=1 Tax=Draconibacterium orientale RepID=X5E6V8_9BACT	1.14e-15	T9SS C-terminal target domain-containing protein [Draconibacterium orientale] >gi|610425187|gb|AHW62391.1| hypothetical protein FH5T_20685 [Draconibacterium orientale]	Scaffold protein Shank and related SAM domain proteins	-	NA
				|| ||| ||||||||||| |
				3' AGCUGCGACGCGAGUGGGCAC 5'
sir12	CACGGGTGAGCGCAGCGTCGA	108540	4828-4847	5' CGCGGCGCGUUUUGCGGCGCUGCGCUCUCGCGUGCACCCG 3'	sir12	108540	2.3e-117	PREDICTED: abnormal spindle-like microcephaly-associated protein homolog n=1 Tax=Neolamprologus brichardi RepID=UPI0003EC2CBC	2.6e-117	PREDICTED: abnormal spindle-like microcephaly-associated protein homolog [Neolamprologus brichardi]	Microtubule-associated protein Asp	-	CH-domain PapD-like ARM-type_fold
				||o|||||||||| | ||||
				3' AGCUGCGACGCGAGUGGGCAC 5'
sir12	CACGGGTGAGCGCAGCGTCGA	435752	98-115	5' CGGCAACGCGACGAUUGACGCGGCGCUCACCCAGUGGCUU 3'	sir12	435752	-	-	-	-	-	-	NA
				|o||||| |||||||||| |||
				3' AGCUGCGACGCGAGUGGG-CAC 5'
sir12	CACGGGTGAGCGCAGCGTCGA	44162	737-754	5' GGCCGCCUCCUUCCUCGACGGUGCGCUCGCCC-UGCAGCCG 3'	sir12	44162	1.6e-44	Calcium-dependent protein n=1 Tax=Chrysochromulina sp. CCMP291 RepID=A0A0M0K6X1_9EUKA	1.72e-44	calcium-dependent protein [Chrysochromulina sp. CCMP291]	Ca2+/calmodulin-dependent protein kinase, EF-Hand protein superfamily	-	Ser/Thr_dual-sp_kinase Prot_kinase_dom Kinase-like_dom
				|||||| |||||||o||| ||
				3' AGCUGCGACGCGAGUGGGCAC 5'
sir12	CACGGGTGAGCGCAGCGTCGA	232051	291-306	5' CGCACGUAUGUCG-UGCUGCGCUCAGCCGUGCUCCCGAAGC 3'	sir12	232051	-	-	-	-	-	-	NA
				||| o|||||||||| |||||
				3' AGCUGCGACGCGAGUGGGCAC 5'
sir12	CACGGGTGAGCGCAGCGTCGA	114881	395-413	5' AGGCGUCGACGCGACGACGCUGCGC-CACCAGUGCGAGCAG 3'	sir12	114881	1.1e-41	Mannosyl-oligosaccharide glucosidase n=1 Tax=Chrysochromulina sp. CCMP291 RepID=A0A0M0JCS1_9EUKA	1.16e-41	mannosyl-oligosaccharide glucosidase [Chrysochromulina sp. CCMP291]	Glucosidase I	-	NA
				||||||||||| |||| |||
				3' AGCUGCGACGCGAGUGGGCAC 5'
sir12	CACGGGTGAGCGCAGCGTCGA	198328	380-398	5' AGGCGUCGACGCGACGACGCUGCGC-CACCAGUGCGAGCAG 3'	sir12	198328	8e-129	Uncharacterized protein n=1 Tax=Phytophthora ramorum RepID=H3H2G5_PHYRM	1.17e-127	hypothetical protein PHYSODRAFT_337930 [Phytophthora sojae] >gi|348671362|gb|EGZ11183.1| hypothetical protein PHYSODRAFT_337930 [Phytophthora sojae]	-	Mannosyl-oligosaccharide glucosidase.	Glyco_hydro_63_C 6-hairpin_glycosidase-like
				||||||||||| |||| |||
				3' AGCUGCGACGCGAGUGGGCAC 5'
sir12	CACGGGTGAGCGCAGCGTCGA	206870	1139-1159	5' GACUGCCGACGGCGUCGAGGCGGCGCUCGCCCGAGAGCUC 3'	sir12	206870	1.3e-70	Origin recognition complex subunit 4 n=1 Tax=Chrysochromulina sp. CCMP291 RepID=A0A0M0JP86_9EUKA	1.47e-70	origin recognition complex subunit 4 [Chrysochromulina sp. CCMP291]	-	-	P-loop_NTPase
				|||| || ||||||o|||| |
				3' AGCUGCGACGCGAGUGGGCAC 5'
sir12	CACGGGTGAGCGCAGCGTCGA	417737	388-406	5' GGAUCCCGAGGACGCGAUGCUGCGCUCCCUCGUCGCCGAG 3'	sir12	417737	2.4e-48	Myb-related protein a isoform 2 (Fragment) n=1 Tax=Chrysochromulina sp. CCMP291 RepID=A0A0M0K5B8_9EUKA	2.68e-48	myb-related protein a isoform 2, partial [Chrysochromulina sp. CCMP291]	Transcription factor, Myb superfamily	-	SANT/Myb Homeodomain-like Myb_dom
				|||o||||||||| |o|||
				3' AGCUGCGACGCGAGUGGGCAC 5'
sir12	CACGGGTGAGCGCAGCGTCGA	430959	388-406	5' GGAUCCCGAGGACGCGAUGCUGCGCUCCCUCGUCGCCGAG 3'	sir12	430959	2.4e-48	Myb-related protein a isoform 2 (Fragment) n=1 Tax=Chrysochromulina sp. CCMP291 RepID=A0A0M0K5B8_9EUKA	2.68e-48	myb-related protein a isoform 2, partial [Chrysochromulina sp. CCMP291]	Transcription factor, Myb superfamily	-	SANT/Myb Homeodomain-like Myb_dom
				|||o||||||||| |o|||
				3' AGCUGCGACGCGAGUGGGCAC 5'
sir12	CACGGGTGAGCGCAGCGTCGA	226502	606-624	5' AAGUGCGUGCUGCUGACGCUGCGCUCGCCGGCGCUGCUCA 3'	sir12	226502	4.3e-68	Eukaryotic translation initiation factor 3 subunit M n=1 Tax=Chrysochromulina sp. CCMP291 RepID=A0A0M0JYD4_9EUKA	4.75e-68	proteasome component domain protein [Chrysochromulina sp. CCMP291]	-	-	PCI_dom
				o||||||||||||o|| | |
				3' AGCUGCGACGCGAGUGGGCAC 5'
sir12	CACGGGTGAGCGCAGCGTCGA	463291	546-564	5' CUCGACGCGGGGAUGACGCUGCGCGCGCUCGUGCGAGUCG 3'	sir12	463291	1.8e-70	Glucosidase 2 subunit beta-like protein n=1 Tax=Chrysochromulina sp. CCMP291 RepID=A0A0M0JTV7_9EUKA	1.98e-70	glucosidase 2 subunit beta-like protein [Chrysochromulina sp. CCMP291]	Protein kinase C substrate, 80 KD protein, heavy chain	Alpha-glucosidase.	Man6P_isomerase_rcpt-bd_dom PRKCSH_N
				o|||||||||| |o|o||||
				3' AGCUGCGACGCGAGUGGGCAC 5'
sir12	CACGGGTGAGCGCAGCGTCGA	98964	1238-1256	5' CGGCUUCUUCUCGCUCGGCGCCGCGCUCGCCCGGCGAGCU 3'	sir12	98964	5.7e-95	Uncharacterized protein n=1 Tax=Chrysochromulina sp. CCMP291 RepID=A0A0M0J4D1_9EUKA	6.33e-95	hypothetical protein Ctob_003146 [Chrysochromulina sp. CCMP291]	Amino acid transporters	-	NA
				|||o||| ||||||o||||
				3' AGCUGCGACGCGAGUGGGCAC 5'
sir12	CACGGGTGAGCGCAGCGTCGA	450347	496-514	5' CGGCUCCGUCGGCCUCGGCGCAGCGCUCACCUGCUUCACA 3'	sir12	450347	0	transketolase n=1 Tax=Sphingobium sp. KK22 RepID=UPI00041C4C43	0	transketolase [Sphingobium sp. KK22]	Transketolase	Transketolase.	Transketolase-like_Pyr-bd THDP-binding Transketo_C/Pyr-ferredox_oxred
				|||o||| |||||||||o|
				3' AGCUGCGACGCGAGUGGGCAC 5'
sir12	CACGGGTGAGCGCAGCGTCGA	467717	358-374	5' CCAGCUGGUCGUCGUCGUCGCUGCGCUCGCCACGCGGCCG 3'	sir12	467717	-	-	-	-	-	-	NA
				||| ||||||||||o|| || |
				3' AGCUGCGACGCGAGUGG-GCAC 5'
sir12	CACGGGTGAGCGCAGCGTCGA	206181	153-167	5' UGCGAGGGUCGGCUGCUGCGCUCGCCCGUCCUGAGUUCGG 3'	sir12	206181	-	-	-	-	-	-	NA
				|||o| |||||||||o|||||
				3' AGCUG-CGACGCGAGUGGGCAC 5'
sir12	CACGGGTGAGCGCAGCGTCGA	107541	599-619	5' CUGGGAGACGGCGGCGCCGCUGCGCUUACCGCGUGCAGUU 3'	sir12	107541	2.4e-87	Protein nedd1 n=1 Tax=Chrysochromulina sp. CCMP291 RepID=A0A0M0K1C1_9EUKA	2.7e-87	protein nedd1 [Chrysochromulina sp. CCMP291]	Nuclear protein COP1	-	WD40/YVTN_repeat-like_dom WD40_repeat_dom
				|| |||||||||o||| ||||
				3' AGCUGCGACGCGAGUGG-GCAC 5'
sir12	CACGGGTGAGCGCAGCGTCGA	452341	803-823	5' CGCGUACGCGGAGGCGUCGCUCGCGCUCACCCGCGCAAAG 3'	sir12	452341	6.2e-83	70 kDa peptidyl-prolyl isomerase n=1 Tax=Chrysochromulina sp. CCMP291 RepID=A0A0M0JEJ4_9EUKA	6.9e-83	70 kda peptidyl-prolyl isomerase [Chrysochromulina sp. CCMP291]	FKBP-type peptidyl-prolyl cis-trans isomerase	Peptidylprolyl isomerase.	PPIase_FKBP_dom TPR-like_helical_dom TPR-contain_dom
				|| |||| ||||||||||| |
				3' AGCUGCGA-CGCGAGUGGGCAC 5'
sir12	CACGGGTGAGCGCAGCGTCGA	241694	608-628	5' CUGGGAGACGGCGGCGCCGCUGCGCUUACCGCGUGCAGUU 3'	sir12	241694	1.1e-37	Protein nedd1 n=1 Tax=Chrysochromulina sp. CCMP291 RepID=A0A0M0K1C1_9EUKA	1.19e-37	protein nedd1 [Chrysochromulina sp. CCMP291]	-	-	WD40/YVTN_repeat-like_dom WD40_repeat_dom
				|| |||||||||o||| ||||
				3' AGCUGCGACGCGAGUGG-GCAC 5'
sir12	CACGGGTGAGCGCAGCGTCGA	106270	198-212	5' UGCGAGGGUCGGCUGCUGCGCUCGCCCGUCCUGAGUUCGG 3'	sir12	106270	5.3e-10	Uncharacterized protein n=1 Tax=Gossypium raimondii RepID=A0A0D2QPP5_GOSRA	5.85e-10	PREDICTED: CMP-N-acetylneuraminate-beta-1,4-galactoside alpha-2,3-sialyltransferase-like [Gossypium raimondii] >gi|763754368|gb|KJB21699.1| hypothetical protein B456_004G009500 [Gossypium raimondii]	Sialyltransferase	Beta-galactoside alpha-2,3-sialyltransferase.	NA
				|||o| |||||||||o|||||
				3' AGCUG-CGACGCGAGUGGGCAC 5'
sir12	CACGGGTGAGCGCAGCGTCGA	374425	35-54	5' GCGAGCUUCACCCUUCGCUGCUGCGCUCGCUCGUUCGCUC 3'	sir12	374425	5.3e-28	Uncharacterized protein n=1 Tax=Thalassiosira oceanica RepID=K0SEE3_THAOC	5.87e-28	hypothetical protein THAOC_22992 [Thalassiosira oceanica]	-	-	RmlC-like_jellyroll DUF861_Cupin_3 RmlC_Cupin
				||| o|||||||||o|o|||
				3' AGCUGCGACGCGAGUGGGCAC 5'
sir12	CACGGGTGAGCGCAGCGTCGA	436890	35-54	5' GCGAGCUUCACCCUUCGCUGCUGCGCUCGCUCGUUCGCUC 3'	sir12	436890	1e-33	Uncharacterized protein n=1 Tax=Thalassiosira oceanica RepID=K0SEE3_THAOC	1.14e-33	hypothetical protein THAOC_22992 [Thalassiosira oceanica]	-	-	RmlC-like_jellyroll DUF861_Cupin_3 RmlC_Cupin
				||| o|||||||||o|o|||
				3' AGCUGCGACGCGAGUGGGCAC 5'
sir13	CATGGTCTGTGTCGCTGTCGG	235383	2057-2077	5' UGACAGCGUGCCGACAGACAGCGACACAGACCCUGUGGUC 3'	sir13	235383	1.7e-61	Uncharacterized protein n=1 Tax=Chrysochromulina sp. CCMP291 RepID=A0A0M0JDF3_9EUKA	1.87e-61	hypothetical protein Ctob_003803 [Chrysochromulina sp. CCMP291]	-	-	TPR-like_helical_dom
				| |||||||||||||||| ||
				3' GGCUGUCGCUGUGUCUGGUAC 5'
sir13	CATGGTCTGTGTCGCTGTCGG	234378	734-754	5' UGACAGCGUGCCGACAGACAGCGACACAGACCCUGUGGUC 3'	sir13	234378	-	-	-	-	-	-	TPR-like_helical_dom
				| |||||||||||||||| ||
				3' GGCUGUCGCUGUGUCUGGUAC 5'
sir13	CATGGTCTGTGTCGCTGTCGG	367667	83-102	5' ACACACUCGCCUGUCGGGAGCGGCACAGACCAUGGGUUCU 3'	sir13	367667	4.3e-12	Predicted protein n=1 Tax=Monosiga brevicollis RepID=A9VAA0_MONBE	4.74e-12	hypothetical protein [Monosiga brevicollis MX1] >gi|163771789|gb|EDQ85450.1| predicted protein [Monosiga brevicollis MX1]	-	-	NA
				o||o ||||o|||||||||||
				3' GGCUGUCGCUGUGUCUGGUAC 5'
sir13	CATGGTCTGTGTCGCTGTCGG	371471	83-102	5' ACACACUCGCCUGUCGGGAGCGGCACAGACCAUGGGUUCU 3'	sir13	371471	2.6e-12	Predicted protein n=1 Tax=Monosiga brevicollis RepID=A9VAA0_MONBE	2.83e-12	hypothetical protein [Monosiga brevicollis MX1] >gi|163771789|gb|EDQ85450.1| predicted protein [Monosiga brevicollis MX1]	-	-	NA
				o||o ||||o|||||||||||
				3' GGCUGUCGCUGUGUCUGGUAC 5'
sir13	CATGGTCTGTGTCGCTGTCGG	112128	1613-1630	5' GCCCGACGACCAGCCCGACAGCAGCACAGACC-UGCGCGAG 3'	sir13	112128	1.3e-44	Phosphoseryl-tRNA kinase n=1 Tax=Chrysochromulina sp. CCMP291 RepID=A0A0M0JTF5_9EUKA	1.49e-44	phosphoseryl-tRNA kinase [Chrysochromulina sp. CCMP291]	-	-	NA
				|||||||| o|||||||| ||
				3' GGCUGUCGCUGUGUCUGGUAC 5'
sir13	CATGGTCTGTGTCGCTGTCGG	462891	930-949	5' CUCGCCGCCUCGUACGACGGCGACACGGCCCAGGUCGACC 3'	sir13	462891	2.9e-131	PREDICTED: putative ATP-dependent helicase hrq1 isoform X1 n=1 Tax=Elaeis guineensis var. tenera RepID=UPI00057B8003	3.19e-131	PREDICTED: putative ATP-dependent helicase hrq1 isoform X1 [Elaeis guineensis]	Predicted ATP-dependent RNA helicase	DNA-directed RNA polymerase.	Helicase_ATP-bd Helicase_C DEAD/DEAH_box_helicase_dom P-loop_NTPase
				||||o|||||||o| ||| |
				3' GGCUGUCGCUGUGUCUGGUAC 5'
sir13	CATGGTCTGTGTCGCTGTCGG	455687	1245-1264	5' GUCACGCGCCGCUUCGACGGCUACACGGACCGUGCGGCGA 3'	sir13	455687	2.9e-150	AMP-dependent synthetase and ligase n=1 Tax=Caulobacter sp. (strain K31) RepID=B0T729_CAUSK	6.08e-157	hypothetical protein MVEG_09790 [Mortierella verticillata NRRL 6337]	Very long-chain acyl-CoA synthetase/fatty acid transporter	Acid--thiol ligases.	AMP-dep_Synth/Lig AMP-bd_C
				o||||o|| ||||o||||o||
				3' GGCUGUCGCUGUGUCUGGUAC 5'
sir13	CATGGTCTGTGTCGCTGTCGG	229503	771-790	5' GACAUCUGCUACGACGACGGCGACACGGAGCAGGCGGUGC 3'	sir13	229503	3e-15	hypothetical protein CAOG_01221 n=1 Tax=Capsaspora owczarzaki (strain ATCC 30864) RepID=UPI0003521635	2.72e-16	hypothetical protein MVEG_06068 [Mortierella verticillata NRRL 6337]	-	-	NA
				||||o|||||||o|| || |
				3' GGCUGUCGCUGUGUCUGGUAC 5'
sir13	CATGGTCTGTGTCGCTGTCGG	108879	198-217	5' GUCACGCGCCGCUUCGACGGCUACACGGACCGUGCGGCGA 3'	sir13	108879	2.5e-40	long-chain acyl-CoA synthetase n=1 Tax=Caulobacteraceae bacterium PMMR1 RepID=UPI0004DFB257	2.8e-40	long-chain acyl-CoA synthetase [Caulobacteraceae bacterium PMMR1]	Very long-chain acyl-CoA synthetase/fatty acid transporter	-	NA
				o||||o|| ||||o||||o||
				3' GGCUGUCGCUGUGUCUGGUAC 5'
sir13	CATGGTCTGTGTCGCTGTCGG	234400	113-132	5' GCGAGACUGGCUCUCCGCCGGCGACACAGGCCCUCGCCCC 3'	sir13	234400	-	-	-	-	-	-	NA
				||| |o|||||||||o|| |
				3' GGCUGUCGCUGUGUCUGGUAC 5'
sir13	CATGGTCTGTGTCGCTGTCGG	251667	246-265	5' GUGCCGUGCAUUGGCGACGGCGACACCGGCUAUGGCAACG 3'	sir13	251667	7.9e-37	Carboxyvinyl-carboxyphosphonate phosphorylmutase n=1 Tax=Chrysochromulina sp. CCMP291 RepID=A0A0M0JTJ7_9EUKA	8.73e-37	carboxyvinyl-carboxyphosphonate phosphorylmutase [Chrysochromulina sp. CCMP291]	-	-	Pyrv/PenolPyrv_Kinase-like_dom
				||||o||||||| |o|o|||
				3' GGCUGUCGCUGUGUCUGGUAC 5'
sir14	CCAAGGGAGGGATGGGAGGAC	245911	2016-07-27	5' AUGAAGGUCCUCCCAUCCCUCCCUUGGGCUGGCGGCGAAC 3'	sir14	245911	-	-	-	-	-	-	NA
				|||||||||||||||||||||
				3' CAGGAGGGUAGGGAGGGAACC 5'
sir14	CCAAGGGAGGGATGGGAGGAC	438294	1574-1594	5' GGUGGCGGCGUGCUGUCCUCCCAUCCCUCCCUUGGGUUGU 3'	sir14	438294	-	-	-	-	Collagens (type IV and type XIII), and related proteins	-	Homeodomain-like
				|||||||||||||||||||||
				3' CAGGAGGGUAGGGAGGGAACC 5'
sir14	CCAAGGGAGGGATGGGAGGAC	462563	2502-2522	5' GGUGGCGGCGUGCCGUCCUCCCAUCCCUCCCUUGGCAUGU 3'	sir14	462563	1.4e-32	Uncharacterized protein (Fragment) n=1 Tax=Chrysochromulina sp. CCMP291 RepID=A0A0M0K116_9EUKA	1.5e-32	hypothetical protein Ctob_007707, partial [Chrysochromulina sp. CCMP291]	-	-	SGNH_hydro
				|||||||||||||||||||||
				3' CAGGAGGGUAGGGAGGGAACC 5'
sir14	CCAAGGGAGGGATGGGAGGAC	423377	760-779	5' GGUGGCGGCGUGCCGUCCUCCCAUCCCUCCCUUGAGCUGU 3'	sir14	423377	2.9e-10	Dynein light chain roadblock-type n=1 Tax=Tetraselmis sp. GSL018 RepID=A0A061QR32_9CHLO	8.04e-10	hypothetical protein MNEG_16184 [Monoraphidium neglectum] >gi|761956040|gb|KIY91780.1| hypothetical protein MNEG_16184 [Monoraphidium neglectum]	Dynein-associated protein Roadblock	-	Roadblock/LAMTOR2_dom
				||||||||||||||||||||
				3' CAGGAGGGUAGGGAGGGAACC 5'
sir14	CCAAGGGAGGGATGGGAGGAC	372795	1119-1139	5' UGUUUUCUUUCUACGUCCUCCCAUCCCUCCUUUGGGUUGU 3'	sir14	372795	-	-	-	-	-	-	NA
				||||||||||||||||o||||
				3' CAGGAGGGUAGGGAGGGAACC 5'
sir14	CCAAGGGAGGGATGGGAGGAC	457306	1135-1155	5' UGGCGGCGUGCCGCGUCCUCCCAUCCCUCCCUUCGUCCCU 3'	sir14	457306	1.4e-51	Alpha beta family hydrolase n=1 Tax=Chrysochromulina sp. CCMP291 RepID=A0A0M0JG33_9EUKA	1.58e-51	alpha beta family hydrolase [Chrysochromulina sp. CCMP291]	-	-	AB_hydrolase AB_hydrolase_5
				||||||||||||||||||| |
				3' CAGGAGGGUAGGGAGGGAACC 5'
sir14	CCAAGGGAGGGATGGGAGGAC	462047	1135-1155	5' UGGCGGCGUGCCGCGUCCUCCCAUCCCUCCCUUCGUCCCU 3'	sir14	462047	1.4e-51	Alpha beta family hydrolase n=1 Tax=Chrysochromulina sp. CCMP291 RepID=A0A0M0JG33_9EUKA	1.58e-51	alpha beta family hydrolase [Chrysochromulina sp. CCMP291]	-	-	AB_hydrolase AB_hydrolase_5
				||||||||||||||||||| |
				3' CAGGAGGGUAGGGAGGGAACC 5'
sir14	CCAAGGGAGGGATGGGAGGAC	231866	154-174	5' ACAGGCGGCGUGCCGUUCUCCCAUCCCUCCCUUGGGAAGA 3'	sir14	231866	4.2e-42	Uncharacterized protein n=1 Tax=Chrysochromulina sp. CCMP291 RepID=A0A0M0LPD7_9EUKA	4.63e-42	hypothetical protein Ctob_015985 [Chrysochromulina sp. CCMP291]	-	-	NA
				||o||||||||||||||||||
				3' CAGGAGGGUAGGGAGGGAACC 5'
sir14	CCAAGGGAGGGATGGGAGGAC	239282	444-463	5' UGGUUCUUACGAACUUCUCCCAUCCCUCCCUUGGGGUUAC 3'	sir14	239282	-	-	-	-	-	-	ShKT_dom
				|o||||||||||||||||||
				3' CAGGAGGGUAGGGAGGGAACC 5'
sir14	CCAAGGGAGGGATGGGAGGAC	465838	5101-5122	5' GAACGGUCUCUGUUGUCCUCCCAUCCCUCCACUUGGGUUC 3'	sir14	465838	-	-	-	-	Dystonin, GAS (Growth-arrest-specific protein), and related proteins	Glucan 1,4-alpha-glucosidase.	SET_dom
				|||||||||||||||| |||||
				3' CAGGAGGGUAGGGAGG-GAACC 5'
sir14	CCAAGGGAGGGATGGGAGGAC	432252	173-192	5' GCACCCGCCGCCGAGUCCUCCGAUCCCUCCCUCGCCGCCU 3'	sir14	432252	-	-	-	-	Transcription coactivator	-	NA
				||||||| |||||||||| |
				3' CAGGAGGGUAGGGAGGGAACC 5'
sir14	CCAAGGGAGGGATGGGAGGAC	456489	1706-1725	5' CGCUGCUCCCCCUCUCUCCCCAUCCCUCUCUUGGCGGGCG 3'	sir14	456489	0	Copii coat protein n=2 Tax=Chrysochromulina sp. CCMP291 RepID=A0A0M0JKF4_9EUKA	0	copii coat protein [Chrysochromulina sp. CCMP291]	Vesicle coat complex COPII, subunit SEC23	-	VWF_A ADF-H/Gelsolin-like_dom Gelsolin-like_dom Sec23_24_beta_S Sec23/24_trunk_dom Sec23/24_helical_dom
				||o ||||||||||o|||||
				3' CAGGAGGGUAGGGAGGGAACC 5'
sir14	CCAAGGGAGGGATGGGAGGAC	437001	2016-04-24	5' CCUGCCCUCUCAUCCUUUCCUUGGCUUGACAGCUGCUGAC 3'	sir14	437001	-	-	-	-	-	-	NA
				| ||||o|||||o|o||||||
				3' CAGGAGGGUAGGGAGGGAACC 5'
sir15	CGAACCTCGACAGCGCTTTCG	213397	117-137	5' GAGCUGCAUGCCACCGAAAGCGCUGUCGAGGUUCGCCGAG 3'	sir15	213397	-	-	-	-	-	-	NA
				|||||||||||||||||||||
				3' GCUUUCGCGACAGCUCCAAGC 5'
sir15	CGAACCTCGACAGCGCTTTCG	454875	1053-1073	5' GAGCUGCAUGCCACCGAAAGCGCUGUCGAGGUUCGCCGAG 3'	sir15	454875	-	-	-	-	Transcription factor Abd-B, contains HOX domain	-	NA
				|||||||||||||||||||||
				3' GCUUUCGCGACAGCUCCAAGC 5'
sir15	CGAACCTCGACAGCGCTTTCG	238310	1134-1154	5' GAGCUGCAUGCCAACGAAAGCGCUGUCGAGGUUCGCCGAG 3'	sir15	238310	-	-	-	-	-	-	NA
				|||||||||||||||||||||
				3' GCUUUCGCGACAGCUCCAAGC 5'
sir15	CGAACCTCGACAGCGCTTTCG	459408	1672-1692	5' GAGCUGCAUGCCACCGAAAGCGCUGUCGAGGUUCGCCGAG 3'	sir15	459408	1.4e-125	DNA polymerase eta n=1 Tax=Chrysochromulina sp. CCMP291 RepID=A0A0M0JKF5_9EUKA	1.57e-125	DNA polymerase eta [Chrysochromulina sp. CCMP291]	DNA polymerase iota/DNA damage inducible protein	DNA-directed DNA polymerase.	Znf_RanBP2 UmuC DNA_pol_Y-fam_little_finger
				|||||||||||||||||||||
				3' GCUUUCGCGACAGCUCCAAGC 5'
sir15	CGAACCTCGACAGCGCTTTCG	101419	1766-1786	5' GAGCUGCAUGCCACCGAAAGCGCUGUCGAGGUUCGCCGAG 3'	sir15	101419	5.9e-36	RNADirected DNA polymerase subfamily protein n=1 Tax=Chrysochromulina sp. CCMP291 RepID=A0A0M0JY90_9EUKA	6.52e-36	RNADirected DNA polymerase subfamily protein [Chrysochromulina sp. CCMP291]	Fibrillarin and related nucleolar RNA-binding proteins	-	NA
				|||||||||||||||||||||
				3' GCUUUCGCGACAGCUCCAAGC 5'
sir15	CGAACCTCGACAGCGCTTTCG	221293	201-221	5' GAGCUGCAUGCCACCGAAGGCGCUGUCGAGGUUCGCCGAG 3'	sir15	221293	-	-	-	-	-	-	Ubox_domain Znf_RING/FYVE/PHD
				||||o||||||||||||||||
				3' GCUUUCGCGACAGCUCCAAGC 5'
sir15	CGAACCTCGACAGCGCTTTCG	454619	2016-08-28	5' AUGCCACCGAAGGCGCUGUCGAGGUUCGCCGAGCUCGGCG 3'	sir15	454619	-	-	-	-	-	-	NA
				||||o||||||||||||||||
				3' GCUUUCGCGACAGCUCCAAGC 5'
sir15	CGAACCTCGACAGCGCTTTCG	437118	310-330	5' GAGCUGCAUGCCACCGAAGGCGCUGUCGAGGUUCGCCGAG 3'	sir15	437118	-	-	-	-	-	-	NA
				||||o||||||||||||||||
				3' GCUUUCGCGACAGCUCCAAGC 5'
sir15	CGAACCTCGACAGCGCTTTCG	241549	1932-12-01	5' AUGCAUGCCACCGAAGGCGCUGUCGAGGUUCGCCGAGCGC 3'	sir15	241549	-	-	-	-	-	-	Fungal_lipase-like AB_hydrolase
				||||o||||||||||||||||
				3' GCUUUCGCGACAGCUCCAAGC 5'
sir15	CGAACCTCGACAGCGCTTTCG	444548	1600-1620	5' GAGGUGCAUGCCACCGAAGGCGCUGUCGAGGUUCGCCGAG 3'	sir15	444548	3.8e-105	Magnesium chelatase subunit H (Fragment) n=1 Tax=Tetraselmis sp. GSL018 RepID=A0A061R0J9_9CHLO	1.54e-104	Magnesium chelatase subunit H, putative chloroplast precursor [Ectocarpus siliculosus]	-	-	NA
				||||o||||||||||||||||
				3' GCUUUCGCGACAGCUCCAAGC 5'
sir15	CGAACCTCGACAGCGCTTTCG	245388	2016-08-27	5' AUGCCACCGAAGGCGCUGUCGAGGUUCACCGAGCGCGGCG 3'	sir15	245388	3.1e-53	Kelch-like protein 17-like protein n=1 Tax=Chrysochromulina sp. CCMP291 RepID=A0A0M0K0V8_9EUKA	3.46e-53	kelch-like protein 17-like protein [Chrysochromulina sp. CCMP291]	-	-	NA
				||||o|||||||||||||||
				3' GCUUUCGCGACAGCUCCAAGC 5'
sir15	CGAACCTCGACAGCGCTTTCG	99823	2649-2669	5' CGCGAGUGCCUCGACGACAGCGCGGUCGAGGUUCGCACCG 3'	sir15	99823	0	Protein atypical group n=1 Tax=Chrysochromulina sp. CCMP291 RepID=A0A0M0JGM3_9EUKA	0	protein atypical group [Chrysochromulina sp. CCMP291]	DNA-dependent protein kinase	1-phosphatidylinositol 3-kinase.	PI3/4_kinase_cat_dom Rapamycin-bd_dom FATC_dom DUF3385_TOR ARM-like PIK-rel_kinase_FAT PIK_FAT Kinase-like_dom ARM-type_fold
				||| ||||| |||||||||||
				3' GCUUUCGCGACAGCUCCAAGC 5'
sir15	CGAACCTCGACAGCGCTTTCG	223221	597-616	5' CUCGGCCGCGAGGUGACGGCGCUGUCGGGGUCCGCCUCAA 3'	sir15	223221	3e-95	Putative uncharacterized protein n=2 Tax=Aureococcus anophagefferens RepID=F0Y045_AURAN	3.29e-95	hypothetical protein AURANDRAFT_20744 [Aureococcus anophagefferens] >gi|323455590|gb|EGB11458.1| hypothetical protein AURANDRAFT_20744 [Aureococcus anophagefferens]	-	Mannitol dehydrogenase.	NAD(P)-bd_dom GroES-like ADH_N
				o|| o|||||||||o||| ||
				3' GCUUUCGCGACAGCUCCAAGC 5'
sir16	CGACAACGACGCCTGGAGCAA	224914	86-106	5' CCCCUCAGCGCGGCUCGCUCCUGGCGUCGUGGUCGAGGCA 3'	sir16	224914	8.1e-64	UDP-3-O-[3-hydroxymyristoyl] glucosamine N-acyltransferase, putative n=1 Tax=Ricinus communis RepID=B9RXS8_RICCO	9e-64	UDP-3-O-[3-hydroxymyristoyl] glucosamine N-acyltransferase, putative [Ricinus communis] >gi|223542392|gb|EEF43934.1| UDP-3-O-[3-hydroxymyristoyl] glucosamine N-acyltransferase, putative [Ricinus communis]	-	-	Trimer_LpxA-like
				| ||||| |||||||| ||||
				3' AACGAGGUCCGCAGCAACAGC 5'
sir16	CGACAACGACGCCTGGAGCAA	198006	563-581	5' CGCCGCGGAGGACCUGCUCGAGGCGGCGUUGUCUCGGCUU 3'	sir16	198006	1.1e-36	hypothetical protein n=1 Tax=Desulfotignum balticum RepID=UPI000462E56E	1.25e-36	hypothetical protein [Desulfotignum balticum]	-	-	Methyltransf_12 SAM-dependent_MTases
				||||| ||||| |||||||
				3' AACGAGGUCCGCAGCAACAGC 5'
sir16	CGACAACGACGCCTGGAGCAA	216365	947-964	5' CCUGAUAAUGAAGAUUGCUCUUGGCGUCGUUGAUCACUGC 3'	sir16	216365	4.8e-66	Dockerin-containing protein (Fragment) n=1 Tax=Chrysochromulina sp. CCMP291 RepID=A0A0M0KAA7_9EUKA	5.35e-66	dockerin-containing protein, partial [Chrysochromulina sp. CCMP291]	-	-	Galactose-bd-like
				||||||o |||||||||| ||
				3' AACGAGGUCCGCAGCAAC-AGC 5'
sir16	CGACAACGACGCCTGGAGCAA	441736	678-693	5' CCCUCGAGGGCCACGCUGCAGGCGUCGUUGGUCGUCGUCA 3'	sir16	441736	1.6e-20	Uncharacterized protein n=1 Tax=Chrysochromulina sp. CCMP291 RepID=A0A0M0J8A5_9EUKA	1.82e-20	hypothetical protein Ctob_002167 [Chrysochromulina sp. CCMP291]	-	-	Fatty_acid_hydroxylase
				||| ||||||||||| ||||
				3' AACGAGGUCCGCAGCAA-CAGC 5'
sir16	CGACAACGACGCCTGGAGCAA	440609	450-465	5' GAGCAGAGCAUCGAGCUCCGGGCGUCGUUGGUCGAGCUGG 3'	sir16	440609	0	Asparaginyl-tRNA synthetase n=1 Tax=Chrysochromulina sp. CCMP291 RepID=A0A0M0JUS9_9EUKA	0	asparaginyl-tRNA synthetase [Chrysochromulina sp. CCMP291]	Asparaginyl-tRNA synthetase (mitochondrial)	Asparagine--tRNA ligase.	WHEP-TRS_dom S15_NS1_RNA-bd aa-tRNA-synt_II NA-bd_OB-fold NA-bd_OB_tRNA aa-tRNA-synth_II
				|||||o||||||||| ||||
				3' AACGAGGUCCGCAGCAA-CAGC 5'
sir16	CGACAACGACGCCTGGAGCAA	235617	96-115	5' GCCCCGGCGCCAGCGCUCAAGGCGUCGUUCGUCGCGGCUG 3'	sir16	235617	6.9e-24	Probable peroxisomal protein POX18 n=1 Tax=Pfiesteria piscicida RepID=A3E3G9_PFIPI	7.59e-24	probable peroxisomal protein POX18 [Pfiesteria piscicida]	-	-	SCP2_sterol-bd_dom
				|||| |||||||||| ||||
				3' AACGAGGUCCGCAGCAA-CAGC 5'
sir16	CGACAACGACGCCTGGAGCAA	450281	511-529	5' AGGCGGGCCCGGCGGCUUCGGGCGUGGUUGUCGACGUCGG 3'	sir16	450281	3.7e-105	Zinc transporter n=1 Tax=Chrysochromulina sp. CCMP291 RepID=A0A0M0JIR6_9EUKA	4.09e-105	zinc transporter [Chrysochromulina sp. CCMP291]	Zinc transporter and related ZIP domain-containing proteins	-	NA
				|||o|o||||| |||||||
				3' AACGAGGUCCGCAGCAACAGC 5'
sir17	CGACGCGAGCGTGGGACACCG	259548	215-235	5' CCCUCCCGACAAGACGGUGUCCCACGCUCGCGUCGUCGAC 3'	sir17	259548	-	-	-	-	-	-	NA
				|||||||||||||||||||||
				3' GCCACAGGGUGCGAGCGCAGC 5'
sir17	CGACGCGAGCGTGGGACACCG	208038	2291-2311	5' CCCUCCCGACAAGACGGUGUCCCACGCUCGCGUCGUCGAC 3'	sir17	208038	3.5e-31	Uncharacterized protein (Fragment) n=2 Tax=Thalassiosira oceanica RepID=K0SGB0_THAOC	3.93e-31	hypothetical protein THAOC_14871, partial [Thalassiosira oceanica]	-	-	Znf_RING Znf_RING/FYVE/PHD
				|||||||||||||||||||||
				3' GCCACAGGGUGCGAGCGCAGC 5'
sir17	CGACGCGAGCGTGGGACACCG	116892	2804-2824	5' CCCUCCCGACAAGACGGUGUCCCACGCUCGCGUCGUCGAC 3'	sir17	116892	7.1e-30	Uncharacterized protein (Fragment) n=2 Tax=Thalassiosira oceanica RepID=K0SGB0_THAOC	7.86e-30	hypothetical protein THAOC_14871, partial [Thalassiosira oceanica]	Collagens (type IV and type XIII), and related proteins	-	Znf_RING Znf_RING/FYVE/PHD
				|||||||||||||||||||||
				3' GCCACAGGGUGCGAGCGCAGC 5'
sir17	CGACGCGAGCGTGGGACACCG	108455	2852-2872	5' CCCUCCCGACAAGACGGUGUCCCACGCUCGCGUCGUCGAC 3'	sir17	108455	2.5e-65	Uncharacterized protein n=1 Tax=Chrysochromulina sp. CCMP291 RepID=A0A0M0JD67_9EUKA	2.78e-65	hypothetical protein Ctob_000228 [Chrysochromulina sp. CCMP291]	Nuclear receptor coregulator SMRT/SMRTER, contains Myb-like domains	-	Znf_RING Znf_RING/FYVE/PHD
				|||||||||||||||||||||
				3' GCCACAGGGUGCGAGCGCAGC 5'
sir17	CGACGCGAGCGTGGGACACCG	231869	79-97	5' CCUCCCGACCAGACGG-GUCCCACGCUCGCGUCGUCGACGC 3'	sir17	231869	3.6e-28	Transmembrane protein n=1 Tax=Chrysochromulina sp. CCMP291 RepID=A0A0M0JEF2_9EUKA	4.01e-28	transmembrane protein [Chrysochromulina sp. CCMP291]	-	-	NA
				||| |||||||||||||||||
				3' GCCACAGGGUGCGAGCGCAGC 5'
sir17	CGACGCGAGCGTGGGACACCG	249696	60-74	5' GUCGCAGCGCAGUG-CCCACGCUCGUGUCGGAACGCCCAGU 3'	sir17	249696	-	-	-	-	-	-	NA
				| ||| ||||||||||o||||
				3' GCCACAGGGUGCGAGCGCAGC 5'
sir17	CGACGCGAGCGTGGGACACCG	221969	60-74	5' GUCGCAGCGCAGUG-CCCACGCUCGUGUCGGAACGCCCAGU 3'	sir17	221969	2.4e-18	Putative uncharacterized protein n=1 Tax=Daphnia pulex RepID=E9GVG8_DAPPU	2.71e-18	hypothetical protein DAPPUDRAFT_248919 [Daphnia pulex]	-	-	Methyltranfer_dom SAM-dependent_MTases
				| ||| ||||||||||o||||
				3' GCCACAGGGUGCGAGCGCAGC 5'
sir17	CGACGCGAGCGTGGGACACCG	208963	453-467	5' CUCGGCGGCGGCGAUCCCACGCUCGUGUCAGAGCUGACCG 3'	sir17	208963	9.1e-11	Actin binding protein n=1 Tax=Chrysochromulina sp. CCMP291 RepID=A0A0M0K8W8_9EUKA	1.01e-10	actin binding protein [Chrysochromulina sp. CCMP291]	-	-	Ig-like_fold FN3_dom Ig_E-set
				||| | |||||||||||o|||
				3' GCCAC-AGGGUGCGAGCGCAGC 5'
sir17	CGACGCGAGCGTGGGACACCG	101317	703-723	5' UGCUGGGCGGCGGAGGCGUCCUCACGCGCGCGUCGCGGUU 3'	sir17	101317	8.8e-20	Uncharacterized protein n=1 Tax=Micromonas sp. (strain RCC299 / NOUM17) RepID=C1E5R9_MICSR	9.76e-20	predicted protein [Micromonas sp. RCC299] >gi|226517689|gb|ACO63682.1| predicted protein [Micromonas sp. RCC299]	Predicted RNA-binding protein, contains Pumilio domains	-	ARM-like ARM-type_fold
				|| |||| ||||| |||||||
				3' GCCACAGG-GUGCGAGCGCAGC 5'
sir17	CGACGCGAGCGTGGGACACCG	458987	394-415	5' AGGCGCGGCGCGGGCGGUGGACCGCGCUCGACGUCGAGGU 3'	sir17	458987	5.9e-22	Methyltransferase-like protein 21b-like protein n=1 Tax=Chrysochromulina sp. CCMP291 RepID=A0A0M0K9J8_9EUKA	6.52e-22	methyltransferase-like protein 21b-like protein [Chrysochromulina sp. CCMP291]	Putative N2,N2-dimethylguanosine tRNA methyltransferase	-	SAM-dependent_MTases
				||||| ||o|||||| |||||
				3' GCCACAGGGUGCGAGC-GCAGC 5'
sir18	CGGAGCAGGAGTAGTAGATGG	259548	152-172	5' CGCGCUGUGGGCCGCCAUCUACUACUCCUGCUCCGCCAAG 3'	sir18	259548	-	-	-	-	-	-	NA
				|||||||||||||||||||||
				3' GGUAGAUGAUGAGGACGAGGC 5'
sir18	CGGAGCAGGAGTAGTAGATGG	208038	2228-2248	5' CGCGCUGUGGGCCGCCAUCUACUACUCCUGCUCCGCCAAG 3'	sir18	208038	3.5e-31	Uncharacterized protein (Fragment) n=2 Tax=Thalassiosira oceanica RepID=K0SGB0_THAOC	3.93e-31	hypothetical protein THAOC_14871, partial [Thalassiosira oceanica]	-	-	Znf_RING Znf_RING/FYVE/PHD
				|||||||||||||||||||||
				3' GGUAGAUGAUGAGGACGAGGC 5'
sir18	CGGAGCAGGAGTAGTAGATGG	116892	2741-2761	5' GCAGCUGUGGGCCGCCAUCUACUACUCCUGCUCCGCCAAG 3'	sir18	116892	7.1e-30	Uncharacterized protein (Fragment) n=2 Tax=Thalassiosira oceanica RepID=K0SGB0_THAOC	7.86e-30	hypothetical protein THAOC_14871, partial [Thalassiosira oceanica]	Collagens (type IV and type XIII), and related proteins	-	Znf_RING Znf_RING/FYVE/PHD
				|||||||||||||||||||||
				3' GGUAGAUGAUGAGGACGAGGC 5'
sir18	CGGAGCAGGAGTAGTAGATGG	108455	2789-2809	5' CGCGCUGUGGGCCGCCAUCUACUACUCCUGCUCCGCCAAG 3'	sir18	108455	2.5e-65	Uncharacterized protein n=1 Tax=Chrysochromulina sp. CCMP291 RepID=A0A0M0JD67_9EUKA	2.78e-65	hypothetical protein Ctob_000228 [Chrysochromulina sp. CCMP291]	Nuclear receptor coregulator SMRT/SMRTER, contains Myb-like domains	-	Znf_RING Znf_RING/FYVE/PHD
				|||||||||||||||||||||
				3' GGUAGAUGAUGAGGACGAGGC 5'
sir18	CGGAGCAGGAGTAGTAGATGG	227351	602-622	5' CGCGCUGUGGGCCGCCAUCUACUACUCCUGCUCUGCCAAG 3'	sir18	227351	-	-	-	-	-	-	NA
				|||||||||||||||||||o|
				3' GGUAGAUGAUGAGGACGAGGC 5'
sir18	CGGAGCAGGAGTAGTAGATGG	239610	533-553	5' CGCGCUGUGGGCCGCCAUCUACUACUCCUGCUCUGCCAAG 3'	sir18	239610	8e-14	Putative uncharacterized protein n=1 Tax=Aureococcus anophagefferens RepID=F0Y6T0_AURAN	8.83e-14	hypothetical protein AURANDRAFT_63354 [Aureococcus anophagefferens] >gi|323453460|gb|EGB09332.1| hypothetical protein AURANDRAFT_63354 [Aureococcus anophagefferens]	-	-	NA
				|||||||||||||||||||o|
				3' GGUAGAUGAUGAGGACGAGGC 5'
sir18	CGGAGCAGGAGTAGTAGATGG	257009	278-297	5' GAUACGCUCCGCUGCGUCUGCUUCUCCUGCUCUGUGA 3'	sir18	257009	9.4e-34	DNA-directed RNA polymerase (Fragment) n=1 Tax=Chrysochromulina sp. CCMP291 RepID=A0A0M0JIP0_9EUKA	1.04e-33	hypothetical protein Ctob_000166, partial [Chrysochromulina sp. CCMP291]	-	-	RNA_pol_Rpb1_1
				|o|||o|| |||||||||o|
				3' GGUAGAUGAUGAGGACGAGGC 5'
sir18	CGGAGCAGGAGTAGTAGATGG	451481	407-426	5' AAGACGCUCCGCUGCGUCUGCUUCUCCUGCUCUGUGAUCC 3'	sir18	451481	0	PREDICTED: DNA-directed RNA polymerase II subunit RPB1 n=1 Tax=Alligator mississippiensis RepID=UPI0003D09C35	0	RNA polymerase II [Mus musculus]	RNA polymerase II, large subunit	DNA-directed RNA polymerase.	RNA_pol_N RNA_pol_Rpb1_1 RNA_pol_Rpb1_3 RNA_pol_Rpb1_4 RNA_pol_asu RNA_pol_Rpb1_5 RNA_pol_Rpb1_7 RNA_pol_Rpb1_6
				|o|||o|| |||||||||o|
				3' GGUAGAUGAUGAGGACGAGGC 5'
sir18	CGGAGCAGGAGTAGTAGATGG	459546	407-426	5' AAGACGCUCCGCUGCGUCUGCUUCUCCUGCUCUGUGAUCC 3'	sir18	459546	0	DNA-directed RNA polymerase (ISS) n=1 Tax=Ostreococcus tauri RepID=UPI0000E4BB72	0	DNA-directed RNA polymerase (ISS) [Ostreococcus tauri]	RNA polymerase II, large subunit	-	RNA_pol_N RNA_pol_Rpb1_4 RNA_pol_Rpb1_3 RNA_pol_Rpb1_7 RNA_pol_Rpb1_1 RNA_pol_Rpb1_6 RNA_pol_Rpb1_5 RNA_pol_asu
				|o|||o|| |||||||||o|
				3' GGUAGAUGAUGAGGACGAGGC 5'
sir19	CGGTACGAGTAGTGCAGGGTG	253639	498-518	5' UACGUGGUGGGCGCCACCCUGCACUACUCGUACCGUGCGU 3'	sir19	253639	9.5e-09	Uncharacterized protein n=1 Tax=Vitrella brassicaformis CCMP3155 RepID=A0A0G4GQR3_9ALVE	1.05e-08	unnamed protein product [Vitrella brassicaformis CCMP3155]	-	-	NA
				|||||||||||||||||||||
				3' GUGGGACGUGAUGAGCAUGGC 5'
sir19	CGGTACGAGTAGTGCAGGGTG	253638	261-281	5' UACGUGGUGGGCGCCACCCUGCACUACUCGUACCGUGCGU 3'	sir19	253638	6.3e-07	Uncharacterized protein n=1 Tax=Vitrella brassicaformis CCMP3155 RepID=A0A0G4GQR3_9ALVE	6.93e-07	unnamed protein product [Vitrella brassicaformis CCMP3155]	-	-	NA
				|||||||||||||||||||||
				3' GUGGGACGUGAUGAGCAUGGC 5'
sir19	CGGTACGAGTAGTGCAGGGTG	218768	2007-2027	5' UACGUGGAGGGGACCACCCUGCACUACUCGUACCGUGCGU 3'	sir19	218768	-	-	-	-	-	-	CUB_dom
				|||||||||||||||||||||
				3' GUGGGACGUGAUGAGCAUGGC 5'
sir19	CGGTACGAGTAGTGCAGGGTG	471310	333-353	5' UACGUGGUGGGCGCCGCCCUGCACUACUCGUACCGUGCGU 3'	sir19	471310	-	-	-	-	-	-	Unchr_di-copper_centre Tyrosinase_Cu-bd
				|o|||||||||||||||||||
				3' GUGGGACGUGAUGAGCAUGGC 5'
sir19	CGGTACGAGTAGTGCAGGGTG	470207	2211-2231	5' CUGCUCGGCGAGAACACCCUCCUCUACUCGUACCGUGCCG 3'	sir19	470207	9.7e-64	Putative uncharacterized protein n=1 Tax=Selaginella moellendorffii RepID=D8R415_SELML	1.08e-63	hypothetical protein SELMODRAFT_84520 [Selaginella moellendorffii] >gi|300166777|gb|EFJ33383.1| hypothetical protein SELMODRAFT_84520 [Selaginella moellendorffii]	Uncharacterized conserved protein	-	DUF1620 Quinonprotein_ADH-like_fam Quinonprotein_ADH-like_supfam
				|||||| | ||||||||||||
				3' GUGGGACGUGAUGAGCAUGGC 5'
sir19	CGGTACGAGTAGTGCAGGGTG	464163	2235-2255	5' CUGCUCGGCGAGAACACCCUCCUCUACUCGUACCGUGCCG 3'	sir19	464163	3.1e-64	PREDICTED: ER membrane protein complex subunit 1 isoform X7 n=1 Tax=Ictidomys tridecemlineatus RepID=UPI00068071E4	3.41e-64	PREDICTED: ER membrane protein complex subunit 1 isoform X7 [Ictidomys tridecemlineatus]	Uncharacterized conserved protein	-	DUF1620 Quinonprotein_ADH-like_fam Quinonprotein_ADH-like_supfam
				|||||| | ||||||||||||
				3' GUGGGACGUGAUGAGCAUGGC 5'
sir19	CGGTACGAGTAGTGCAGGGTG	113385	1728-1748	5' UACGUGGUGGGCGCCACCCCGCACUACUUGUGCCGUGCGU 3'	sir19	113385	-	-	-	-	Serine/threonine protein kinase	-	MAM_dom Pectin_lyase_fold/virulence ConA-like_dom
				||||| ||||||||o||o|||
				3' GUGGGACGUGAUGAGCAUGGC 5'
sir19	CGGTACGAGTAGTGCAGGGTG	101254	1179-1199	5' UACGUGGUGGGCGCCACCCCGCACUACUUGUGCCGUGCGU 3'	sir19	101254	-	-	-	-	Growth factor receptor-bound proteins (GRB7, GRB10, GRB14)	-	NA
				||||| ||||||||o||o|||
				3' GUGGGACGUGAUGAGCAUGGC 5'
sir19	CGGTACGAGTAGTGCAGGGTG	124820	378-397	5' UACGUGGUGGGCGCCACCCCGCACUACUUGUGCCCCGCCG 3'	sir19	124820	-	-	-	-	Homeobox protein	-	NA
				||||| ||||||||o||o||
				3' GUGGGACGUGAUGAGCAUGGC 5'
sir19	CGGTACGAGTAGTGCAGGGTG	101278	1257-1276	5' UACGUGGUGGGCGCCACCCCGCACUACUUGUGCCCCGCCG 3'	sir19	101278	-	-	-	-	Serine/threonine protein kinase	Acid--D-amino-acid ligases (peptide synthases).	FTP1 MAM_dom Galactose-bd-like ConA-like_dom
				||||| ||||||||o||o||
				3' GUGGGACGUGAUGAGCAUGGC 5'
sir20	CGTGCGGCTTCAGCAACGAGT	464288	685-704	5' GUCUGGAGGGACGGCUCGUGGCUGAAGCUGUACGGCGCGC 3'	sir20	464288	-	-	-	-	-	-	NA
				o||||| ||||||||o|o|||
				3' UGAGCAACGACUUCGGCGUGC 5'
sir20	CGTGCGGCTTCAGCAACGAGT	471113	685-704	5' GUCUGGAGGGACGGCUCGUGGCUGAAGCUGUACGGCGCGC 3'	sir20	471113	-	-	-	-	-	-	NA
				o||||| ||||||||o|o|||
				3' UGAGCAACGACUUCGGCGUGC 5'
sir20	CGTGCGGCTTCAGCAACGAGT	95724	1111-1126	5' UGCUCCCACCGCGGUCGCUGCUGAAGCCGCCACGGCGCGC 3'	sir20	95724	3.1e-67	Uncharacterized protein n=1 Tax=Chrysochromulina sp. CCMP291 RepID=A0A0M0JP05_9EUKA	3.44e-67	hypothetical protein Ctob_011425 [Chrysochromulina sp. CCMP291]	-	-	NA
				o ||| ||||||||||| ||||
				3' UGAGCAACGACUUCGGC-GUGC 5'
sir20	CGTGCGGCTTCAGCAACGAGT	352477	163-181	5' AGCCGCCUGGUCUGCUCGGUGCUGAUGCCGCGCAGCUUCA 3'	sir20	352477	-	-	-	-	Uncharacterized conserved protein	-	NA
				o|||| |||||| |||||o|
				3' UGAGCAACGACUUCGGCGUGC 5'
sir20	CGTGCGGCTTCAGCAACGAGT	448312	879-898	5' UUUUGCACCGGCGGCUCGCGGCUGAGGCUGCACGAGUGCC 3'	sir20	448312	2.7e-45	Uncharacterized protein n=1 Tax=Leersia perrieri RepID=A0A0D9VB46_9ORYZ	3.86e-39	nitric oxide synthase 1 [Chrysochromulina sp. CCMP291]	Predicted GTPases	-	NA
				o|||| |||||o||o|||||
				3' UGAGCAACGACUUCGGCGUGC 5'
sir20	CGTGCGGCTTCAGCAACGAGT	462341	1873-1892	5' CCCCGCCGCCGCCGCUCGGUGAGGAGGCCGCACGCCAACA 3'	sir20	462341	1.5e-57	Kinase-like protein n=1 Tax=Chrysochromulina sp. CCMP291 RepID=A0A0M0J5Z8_9EUKA	1.65e-57	kinase-like protein [Chrysochromulina sp. CCMP291]	Dual-specificity tyrosine-phosphorylation regulated kinase	-	Ser/Thr_dual-sp_kinase Prot_kinase_dom Kinase-like_dom
				o|||| || ||o||||||||
				3' UGAGCAACGACUUCGGCGUGC 5'
sir21	CTCACAGTGTGCCGGCAGTCG	456811	1493-1513	5' GCGACACUGCUCGGCGACUGCCGGCACACUGUGAGACCAU 3'	sir21	456811	-	-	-	-	E3 ubiquitin ligase, Cullin 1 component	-	NA
				|||||||||||||||||||||
				3' GCUGACGGCCGUGUGACACUC 5'
sir21	CTCACAGTGTGCCGGCAGTCG	352706	317-337	5' GCGACACUGCUCGGCGACUGCCGGCACACUGUGAGACCAU 3'	sir21	352706	1.3e-07	Uncharacterized protein n=1 Tax=Fistulina hepatica ATCC 64428 RepID=A0A0D7AFN7_9AGAR	1.39e-07	hypothetical protein FISHEDRAFT_40970 [Fistulina hepatica ATCC 64428]	-	-	NA
				|||||||||||||||||||||
				3' GCUGACGGCCGUGUGACACUC 5'
sir21	CTCACAGTGTGCCGGCAGTCG	456867	1196-1216	5' GCGACACUGCUCGGCGACUGCCGGCACACUGUGAGACCAU 3'	sir21	456867	4e-19	Uncharacterized protein n=1 Tax=Chrysochromulina sp. CCMP291 RepID=A0A0M0JVQ0_9EUKA	4.48e-19	hypothetical protein Ctob_011571 [Chrysochromulina sp. CCMP291]	-	-	NA
				|||||||||||||||||||||
				3' GCUGACGGCCGUGUGACACUC 5'
sir21	CTCACAGTGTGCCGGCAGTCG	450464	994-1014	5' GCGACACUGCUCGGCGACUGCCGGCACACUGUGAGACCAU 3'	sir21	450464	-	-	-	-	-	-	NA
				|||||||||||||||||||||
				3' GCUGACGGCCGUGUGACACUC 5'
sir21	CTCACAGTGTGCCGGCAGTCG	221070	179-198	5' GCGACACUGCUCAGCGACUGCCGGCACACUGUGA- 3'	sir21	221070	-	-	-	-	-	-	NA
				||||||||||||||||||||
				3' GCUGACGGCCGUGUGACACUC 5'
sir21	CTCACAGTGTGCCGGCAGTCG	432669	1437-1456	5' GGCUCGACUCGUGCCGUCUGCCGGCACACUGUCACUGACA 3'	sir21	432669	1.7e-124	Calcium calmodulin-dependent protein kinase type iv n=1 Tax=Chrysochromulina sp. CCMP291 RepID=A0A0M0KC84_9EUKA	1.89e-124	calcium calmodulin-dependent protein kinase type iv [Chrysochromulina sp. CCMP291]	Ca2+/calmodulin-dependent protein kinase, EF-Hand protein superfamily	-	Ser/Thr_dual-sp_kinase Prot_kinase_dom Kinase-like_dom
				|| ||||||||||||||| |
				3' GCUGACGGCCGUGUGACACUC 5'
sir21	CTCACAGTGTGCCGGCAGTCG	358013	1521-1540	5' CACAUCGGGGCGGGGGCGGCGGGCACACUGUGGGCACGGU 3'	sir21	358013	-	-	-	-	-	-	NA
				|o| || |||||||||||o|
				3' GCUGACGGCCGUGUGACACUC 5'
sir22	CTGATGAAGGAGATCCTCGGC	462925	1152-1171	5' GACAGCGCGCUGCGGCUGAUGAUCUCCUUCAUCAAGCUGC 3'	sir22	462925	3.3e-39	Cytohesin 2, putative n=1 Tax=Acanthamoeba castellanii str. Neff RepID=L8HLZ3_ACACA	3.66e-39	cytohesin 2, putative [Acanthamoeba castellanii str. Neff] >gi|440804559|gb|ELR25436.1| cytohesin 2, putative [Acanthamoeba castellanii str. Neff]	Guanine nucleotide exchange factor	-	Sec7_dom PH_domain Sec7_alpha_orthog Ankyrin_rpt-contain_dom PH/PTB_dom
				||o|| ||||||||||||||
				3' CGGCUCCUAGAGGAAGUAGUC 5'
sir22	CTGATGAAGGAGATCCTCGGC	103021	381-399	5' GGAAGCCUGCUCGUGCCGGGCGUCUCCUUCAUCGCUCGCG 3'	sir22	103021	5.5e-39	Piso0_001701 protein n=1 Tax=Pichia sorbitophila (strain ATCC MYA-4447 / BCRC 22081 / CBS 7064 / NBRC 10061 / NRRL Y-12695) RepID=G8YLH7_PICSO	6.07e-39	Piso0_001701 [Millerozyma farinosa CBS 7064] >gi|359465206|emb|CCE88911.1| Piso0_001701 [Millerozyma farinosa CBS 7064]	Ca2+/H+ antiporter VCX1 and related proteins	-	NaCa_Exmemb
				||||o| o|||||||||||o
				3' CGGCUCCUAGAGGAAGUAGUC 5'
sir22	CTGATGAAGGAGATCCTCGGC	469498	829-845	5' CUGAUGGAGGCGGAGGGGAUCUCCUUCGUCACCGGCGCAG 3'	sir22	469498	4.5e-129	Glutamate synthase (NADH/NADPH-dependent) n=1 Tax=Ectocarpus siliculosus RepID=D7FVE7_ECTSI	5.01e-129	Glutamate synthase (NADH/NADPH-dependent) [Ectocarpus siliculosus]	Glutamate synthase	-	Pyr_nucl-diS_OxRdtase_FAD/NAD DPD_II Helical_ferredxn
				| |o|||||||||||o|||
				3' CGGCUCCUAGAGGAAGUAGUC 5'
sir22	CTGATGAAGGAGATCCTCGGC	449382	829-845	5' CUGAUGGAGGCGGAGGGGAUCUCCUUCGUCACCGGCGCAG 3'	sir22	449382	0	Glutamate synthase (NADH/NADPH-dependent) n=1 Tax=Ectocarpus siliculosus RepID=D7FVE7_ECTSI	0	Glutamate synthase (NADH/NADPH-dependent) [Ectocarpus siliculosus]	Glutamate synthase	Glutamate synthase (NADPH).	DPD_II Pyr_nucl-diS_OxRdtase_FAD/NAD Helical_ferredxn
				| |o|||||||||||o|||
				3' CGGCUCCUAGAGGAAGUAGUC 5'
sir23	CTGGACAGATGATGACGACAC	447160	351-371	5' UGUGUCGCUCGUGCGUGCCGUCAUCAUCUGUCCAGCGUCC 3'	sir23	447160	1.3e-10	NADPh:adrenodoxin mitochondrial-like protein (Fragment) n=1 Tax=Chrysochromulina sp. CCMP291 RepID=A0A0M0LSH5_9EUKA	1.46e-10	NADPh:adrenodoxin mitochondrial-like protein, partial [Chrysochromulina sp. CCMP291]	Ferredoxin/adrenodoxin reductase	-	NA
				||| |||||||||||||||||
				3' CACAGCAGUAGUAGACAGGUC 5'
sir23	CTGGACAGATGATGACGACAC	446189	342-362	5' UGUGUCGCUCGUGCGUGUCGUCGUCAUCUGUCCAGCGUCC 3'	sir23	446189	8.4e-10	NADPh:adrenodoxin mitochondrial-like protein (Fragment) n=1 Tax=Chrysochromulina sp. CCMP291 RepID=A0A0M0LSH5_9EUKA	9.3e-10	NADPh:adrenodoxin mitochondrial-like protein, partial [Chrysochromulina sp. CCMP291]	Ferredoxin/adrenodoxin reductase	-	NA
				||||||||o||||||||||||
				3' CACAGCAGUAGUAGACAGGUC 5'
sir23	CTGGACAGATGATGACGACAC	352749	323-343	5' UGUGUCGCUCGUGCGUGCCGUCAUCAUCUGUCCAGCGUCC 3'	sir23	352749	1.3e-10	NADPh:adrenodoxin mitochondrial-like protein (Fragment) n=1 Tax=Chrysochromulina sp. CCMP291 RepID=A0A0M0LSH5_9EUKA	1.46e-10	NADPh:adrenodoxin mitochondrial-like protein, partial [Chrysochromulina sp. CCMP291]	Ferredoxin/adrenodoxin reductase	-	NA
				||| |||||||||||||||||
				3' CACAGCAGUAGUAGACAGGUC 5'
sir24	GACGACTCGACGCCGCTGAGA	440905	323-342	5' UGCUGCCGCCUCGCCUCGGCGGCGUCGAGUCGUCGGCCGG 3'	sir24	440905	7e-56	Sporulation protein rmd1 n=1 Tax=Chrysochromulina sp. CCMP291 RepID=A0A0M0JY79_9EUKA	7.72e-56	sporulation protein rmd1 [Chrysochromulina sp. CCMP291]	Uncharacterized conserved protein	-	NA
				|||o||||||||||||||||
				3' AGAGUCGCCGCAGCUCAGCAG 5'
sir24	GACGACTCGACGCCGCTGAGA	113901	358-377	5' AGCUCGCUCUGCGCCUCGGCGGCGUCGAGCCGUCGAGCAU 3'	sir24	113901	-	-	-	-	RNA-binding protein NOVA1/PASILLA and related KH domain proteins	-	PH_domain PH/PTB_dom
				|||o||||||||||| ||||
				3' AGAGUCGCCGCAGCUCAGCAG 5'
sir24	GACGACTCGACGCCGCTGAGA	215105	358-377	5' AGCUCGCUCUGCGCCUCGGCGGCGUCGAGCCGUCGAGCAU 3'	sir24	215105	-	-	-	-	-	-	PH_domain PH/PTB_dom
				|||o||||||||||| ||||
				3' AGAGUCGCCGCAGCUCAGCAG 5'
sir24	GACGACTCGACGCCGCTGAGA	453724	964-982	5' GGCUUUGGCGACGGUCUCGGCGGCGUCGAGGCGAUGCGCG 3'	sir24	453724	9.3e-12	Uncharacterized protein n=1 Tax=marine sediment metagenome RepID=A0A0F9VF67_9ZZZZ	1.03e-09	hypothetical protein UV68_C0012G0002 [Microgenomates (Collierbacteria) bacterium GW2011_GWC2_43_12]	-	-	NA
				||||o||||||||||| || o
				3' AGAGUCGCCGCAGCUCAGCAG 5'
sir24	GACGACTCGACGCCGCTGAGA	455897	964-982	5' GGCUUUGGCGACGGUCUCGGCGGCGUCGAGGCGAUGCGCG 3'	sir24	455897	9.3e-12	Uncharacterized protein n=1 Tax=marine sediment metagenome RepID=A0A0F9VF67_9ZZZZ	1.09e-09	hypothetical protein UV68_C0012G0002 [Microgenomates (Collierbacteria) bacterium GW2011_GWC2_43_12]	-	-	NA
				||||o||||||||||| || o
				3' AGAGUCGCCGCAGCUCAGCAG 5'
sir24	GACGACTCGACGCCGCTGAGA	452604	3149-3167	5' AGCUCAGCGCGGCGCUGAGCGGCGUGGAGUCGUUGGGCAC 3'	sir24	452604	6.5e-86	Uncharacterized protein n=1 Tax=Chrysochromulina sp. CCMP291 RepID=A0A0M0JN97_9EUKA	7.15e-86	hypothetical protein Ctob_003778 [Chrysochromulina sp. CCMP291]	FOG: TPR repeat	-	NA
				|| |||||||| |||||||o
				3' AGAGUCGCCGCAGCUCAGCAG 5'
sir24	GACGACTCGACGCCGCTGAGA	467327	4087-4106	5' UCGACUUCAUGGUGUCUC-GCGGCGUCGACUCGUCCCAGUC 3'	sir24	467327	7.1e-113	PREDICTED: serine/threonine-protein kinase ATR isoform X3 n=1 Tax=Populus euphratica RepID=UPI00057A1169	7.82e-113	PREDICTED: serine/threonine-protein kinase ATR isoform X3 [Populus euphratica]	Protein kinase of the PI-3 kinase family involved in mitotic growth, DNA repair and meiotic recombination	Protein kinase.	PI3/4_kinase_cat_dom FATC_dom PIK-rel_kinase_FAT PIK_FAT ARM-type_fold Kinase-like_dom
				|||| |||||||||| |||||
				3' AGAGUCGCCGCAGCUCAGCAG 5'
sir24	GACGACTCGACGCCGCTGAGA	466130	169-188	5' CGAUUCGCCGACUAUCCCGGCGGCGUCGAGUCAUUUGAGG 3'	sir24	466130	1.2e-75	Uncharacterized protein n=1 Tax=Chrysochromulina sp. CCMP291 RepID=A0A0M0J848_9EUKA	1.36e-75	hypothetical protein Ctob_000586 [Chrysochromulina sp. CCMP291]	-	-	NA
				|| |o||||||||||||| |o
				3' AGAGUCGCCGCAGCUCAGCAG 5'
sir24	GACGACTCGACGCCGCTGAGA	201913	1423-1442	5' ACUGGAGCCCGUGCCGCGGCGGCGUCGACUCGUCGGAGGA 3'	sir24	201913	5.4e-106	Polymorphic outer membrane protein g i family n=1 Tax=Chrysochromulina sp. CCMP291 RepID=A0A0M0JMY0_9EUKA	5.94e-106	polymorphic outer membrane protein g i family [Chrysochromulina sp. CCMP291]	-	-	TIR_dom Pectin_lyas_fold TNFR/NGFR_Cys_rich_reg Pectin_lyase_fold/virulence
				| |o|||||||||| |||||
				3' AGAGUCGCCGCAGCUCAGCAG 5'
sir24	GACGACTCGACGCCGCTGAGA	98641	1798-1817	5' AGUGGAGCCCGUGCCGCGGCGGCGUCGACUCGUCGGAGGA 3'	sir24	98641	1.4e-112	Polymorphic outer membrane protein g i family n=1 Tax=Chrysochromulina sp. CCMP291 RepID=A0A0M0JMY0_9EUKA	1.55e-112	polymorphic outer membrane protein g i family [Chrysochromulina sp. CCMP291]	Serine/threonine protein kinase	-	Pectin_lyas_fold TIR_dom Pectin_lyase_fold/virulence
				| |o|||||||||| |||||
				3' AGAGUCGCCGCAGCUCAGCAG 5'
sir24	GACGACTCGACGCCGCTGAGA	449306	1684-1703	5' AGUGGAGCCCGUGCCGCGGCGGCGUCGACUCGUCGGAGGA 3'	sir24	449306	1.5e-34	Polymorphic outer membrane protein g i family n=1 Tax=Chrysochromulina sp. CCMP291 RepID=A0A0M0JMY0_9EUKA	1.67e-34	polymorphic outer membrane protein g i family [Chrysochromulina sp. CCMP291]	Transcription factor OCT-1, contains POU and HOX domains	-	Pectin_lyas_fold TNFR/NGFR_Cys_rich_reg Pectin_lyase_fold/virulence
				| |o|||||||||| |||||
				3' AGAGUCGCCGCAGCUCAGCAG 5'
sir24	GACGACTCGACGCCGCTGAGA	352479	795-812	5' UGGGCAGCAAGAAGCUUGGCGGCGUCGAGUCGCAGGGGAU 3'	sir24	352479	1.2e-32	Aminoacyl tRNA synthase complex-interacting multifunctional protein 1 n=1 Tax=Chrysochromulina sp. CCMP291 RepID=A0A0M0JIB5_9EUKA	1.32e-32	aminoacyl tRNA synthase complex-interacting multifunctional protein 1 [Chrysochromulina sp. CCMP291]	tRNA-binding protein	-	tRNA-bd_dom NA-bd_OB-fold
				||oo||||||||||||||
				3' AGAGUCGCCGCAGCUCAGCAG 5'
sir24	GACGACTCGACGCCGCTGAGA	416957	560-575	5' CUACCUGCGCUCGCGCGGCGUCGACUCGUCCUCUCUGCUG 3'	sir24	416957	5.4e-105	Abhydrolase domain-containing protein n=1 Tax=Chrysochromulina sp. CCMP291 RepID=A0A0M0J8C5_9EUKA	6.03e-105	abhydrolase domain-containing protein [Chrysochromulina sp. CCMP291]	Predicted alpha/beta hydrolase	-	AB_hydrolase AB_hydrolase_5
				|||o |||||||||| |||||
				3' AGAGU-CGCCGCAGCUCAGCAG 5'
sir24	GACGACTCGACGCCGCTGAGA	220626	1003-1021	5' AGCUGCCGGCGCAGCUCAGCAGCGUCGAG-CGUCAGGUGGC 3'	sir24	220626	4.7e-22	Putative uncharacterized protein n=1 Tax=Salpingoeca rosetta (strain ATCC 50818 / BSB-021) RepID=F2U3K2_SALR5	5.2e-22	hypothetical protein PTSG_02868 [Salpingoeca rosetta] >gi|326436626|gb|EGD82196.1| hypothetical protein PTSG_02868 [Salpingoeca rosetta]	-	-	NA
				|||||| |||||||| ||||
				3' AGAGUCGCCGCAGCUCAGCAG 5'
sir24	GACGACTCGACGCCGCTGAGA	250638	140-158	5' CAAGGUGCUCGAGAUCGGCGGCGUUGAGUCGCCCGAGCAA 3'	sir24	250638	4.6e-145	Iq calmodulin-binding motif family protein n=1 Tax=Chrysochromulina sp. CCMP291 RepID=A0A0M0JIQ0_9EUKA	5.11e-145	iq calmodulin-binding motif family protein [Chrysochromulina sp. CCMP291]	-	-	NA
				||o|||||||o|||||| |
				3' AGAGUCGCCGCAGCUCAGCAG 5'
sir24	GACGACTCGACGCCGCTGAGA	466973	2000-2018	5' GACCAUCUCGGCGUUCGGCGGCGUCGCGUCGACCACAGUG 3'	sir24	466973	-	-	-	-	PHD Zn-finger protein	Acid--D-amino-acid ligases (peptide synthases).	Cellulos_enz_dockerin_1
				o||o||||||||| |||| |
				3' AGAGUCGCCGCAGCUCAGCAG 5'
sir25	GCAGATCACATCAGGACACGG	No target found			sir25	No target found	-	-	-	-	-	-	-
sir26	GCAGGATTTTGGAAGGACGAT	107477	1538-1558	5' GCUCUGUCCCCCUGAUCGUCCUUCCAAAAUCCUGCUCGUG 3'	sir26	107477	1.4e-82	Uncharacterized protein n=1 Tax=Bathymodiolus azoricus thioautotrophic gill symbiont RepID=A0A0K2WSN6_9GAMM	1.61e-82	conserved hypothetical protein, secreted [Bathymodiolus azoricus thioautotrophic gill symbiont]	C-type lectin	-	RCC1/BLIP-II
				|||||||||||||||||||||
				3' UAGCAGGAAGGUUUUAGGACG 5'
sir26	GCAGGATTTTGGAAGGACGAT	73203	701-721	5' CCCCUGUGCCCCUGAUCGUCCUUCCAAAAUCCUGCUCGUG 3'	sir26	73203	4.2e-50	Surface antigen-like protein (Fragment) n=1 Tax=Chrysochromulina sp. CCMP291 RepID=A0A0M0KWB9_9EUKA	4.63e-50	surface antigen -like protein, partial [Chrysochromulina sp. CCMP291]	-	-	NA
				|||||||||||||||||||||
				3' UAGCAGGAAGGUUUUAGGACG 5'
sir26	GCAGGATTTTGGAAGGACGAT	219272	35-55	5' CCCCUGUGUCCCUGAUCGUCCUUCCAAGAUCCUGCUCGUG 3'	sir26	219272	2.8e-19	Glycosyltransferase AER61, uncharacterised n=1 Tax=Ostreococcus tauri RepID=A0A090M719_OSTTA	3.1e-19	Glycosyltransferase AER61, uncharacterised [Ostreococcus tauri]	-	-	NA
				|||||||||||||o|||||||
				3' UAGCAGGAAGGUUUUAGGACG 5'
sir26	GCAGGATTTTGGAAGGACGAT	222377	35-55	5' CCCCUGUGUCCCUGAUCGUCCUUCCAAGAUCCUGCUCGUG 3'	sir26	222377	3.5e-10	PQQ repeat protein n=1 Tax=Arthrospira platensis (strain NIES-39 / IAM M-135) RepID=D5A6C9_ARTPN	3.92e-10	PQQ repeat protein [Arthrospira platensis] >gi|291571490|dbj|BAI93762.1| PQQ repeat protein [Arthrospira platensis NIES-39] >gi|647979871|gb|KDR56924.1| hypothetical protein APPUASWS_014285 [Arthrospira platensis str. Paraca]	-	-	Quinonprotein_ADH-like_fam Quinonprotein_ADH-like_supfam
				|||||||||||||o|||||||
				3' UAGCAGGAAGGUUUUAGGACG 5'
sir26	GCAGGATTTTGGAAGGACGAT	459578	756-776	5' CCCCUGUGUCCCUGAUCGUCCUUACAAGAUCCUGCUCGUG 3'	sir26	459578	6.8e-106	Expressed protein n=1 Tax=Aureococcus anophagefferens RepID=F0Y6E2_AURAN	7.49e-106	expressed protein [Aureococcus anophagefferens] >gi|323453349|gb|EGB09221.1| expressed protein [Aureococcus anophagefferens]	-	-	VWF_A
				||||||||| |||o|||||||
				3' UAGCAGGAAGGUUUUAGGACG 5'
sir26	GCAGGATTTTGGAAGGACGAT	247256	35-55	5' CCCCGGUGUCCCUGAUCGUCCUUACAAGAUCCUGCUCGUG 3'	sir26	247256	1.7e-17	Methyltransferase-like protein 5 n=1 Tax=Capsaspora owczarzaki (strain ATCC 30864) RepID=A0A0D2UIE6_CAPO3	1.85e-17	methyltransferase-like protein 5 [Capsaspora owczarzaki ATCC 30864] >gi|765554295|gb|KJE94916.1| methyltransferase-like protein 5 [Capsaspora owczarzaki ATCC 30864]	-	-	NA
				||||||||| |||o|||||||
				3' UAGCAGGAAGGUUUUAGGACG 5'
sir26	GCAGGATTTTGGAAGGACGAT	464171	952-972	5' CCCCUGUGUCCCUGAUCGUCCUUACAAGAUCCUGCUCGUG 3'	sir26	464171	-	-	-	-	Translation initiation factor 2C (eIF-2C) and related proteins	-	NA
				||||||||| |||o|||||||
				3' UAGCAGGAAGGUUUUAGGACG 5'
sir26	GCAGGATTTTGGAAGGACGAT	455916	35-55	5' CCCCUGUGUCCCUGAUCGUCCUUACAAGAUCCUGCUCGUG 3'	sir26	455916	-	-	-	-	-	-	TPR-like_helical_dom TPR-contain_dom
				||||||||| |||o|||||||
				3' UAGCAGGAAGGUUUUAGGACG 5'
sir26	GCAGGATTTTGGAAGGACGAT	205881	35-55	5' CCCCUGUGUCCCUGAUCGUCCUUACAAGAUCCUGCUCGUG 3'	sir26	205881	-	-	-	-	-	-	NA
				||||||||| |||o|||||||
				3' UAGCAGGAAGGUUUUAGGACG 5'
sir26	GCAGGATTTTGGAAGGACGAT	103150	569-589	5' CCCCUGUGUCCCUGAUCGUCCUUACAAGAUCCUGCUCGUG 3'	sir26	103150	-	-	-	-	-	-	NA
				||||||||| |||o|||||||
				3' UAGCAGGAAGGUUUUAGGACG 5'
sir26	GCAGGATTTTGGAAGGACGAT	197843	35-55	5' CCCCUGUGUCCCUGAUCGUCCUUACAAGAUCCUGCUCGUG 3'	sir26	197843	-	-	-	-	-	-	NA
				||||||||| |||o|||||||
				3' UAGCAGGAAGGUUUUAGGACG 5'
sir27	GCGACTGGAAGCACGCGCGCG	453221	579-598	5' AAUGGCCCGCCGCUGCGGGCGUGCUUCCAGGCGCUGCGCG 3'	sir27	453221	4.3e-133	Armadillo repeat-containing protein 6-like protein n=1 Tax=Chrysochromulina sp. CCMP291 RepID=A0A0M0K1M0_9EUKA	4.71e-133	armadillo repeat-containing protein 6-like protein [Chrysochromulina sp. CCMP291]	Uncharacterized conserved protein	-	ARM-like ARM-type_fold
				o||| |||||||||||| |||
				3' GCGCGCGCACGAAGGUCAGCG 5'
sir27	GCGACTGGAAGCACGCGCGCG	450446	675-694	5' AAUGGCCCGCCGCUGCGGGCGUGCUUCCAGGCGCUGCGCG 3'	sir27	450446	3.3e-144	Armadillo repeat-containing protein 6-like protein n=1 Tax=Chrysochromulina sp. CCMP291 RepID=A0A0M0K1M0_9EUKA	3.6e-144	armadillo repeat-containing protein 6-like protein [Chrysochromulina sp. CCMP291]	Uncharacterized conserved protein	-	ARM-like ARM-type_fold
				o||| |||||||||||| |||
				3' GCGCGCGCACGAAGGUCAGCG 5'
sir27	GCGACTGGAAGCACGCGCGCG	438786	1099-1117	5' AGCGGCUGCGCGAGGCGCGCGUGCUGCCGGUCGACAUGCU 3'	sir27	438786	-	-	-	-	-	-	NA
				||||||||||| ||o||||
				3' GCGCGCGCACGAAGGUCAGCG 5'
sir27	GCGACTGGAAGCACGCGCGCG	227062	2022-2040	5' UCGGGCGAGGUGCGGCGCGCGCGCUUCCCGUCGGCGGCGG 3'	sir27	227062	1.5e-96	Vacuolar protein sorting-associated protein vps13 n=1 Tax=Chrysochromulina sp. CCMP291 RepID=A0A0M0JPJ9_9EUKA	1.66e-96	vacuolar protein sorting-associated protein vps13 [Chrysochromulina sp. CCMP291]	-	-	NA
				||||||| |||||| ||||
				3' GCGCGCGCACGAAGGUCAGCG 5'
sir27	GCGACTGGAAGCACGCGCGCG	455216	6135-6153	5' UCGGGCGAGGUGCGGCGCGCGCGCUUCCCGUCGGCGGCGG 3'	sir27	455216	9.9e-105	Vacuolar protein sorting-associated protein vps13 n=1 Tax=Chrysochromulina sp. CCMP291 RepID=A0A0M0JPJ9_9EUKA	1.09e-104	vacuolar protein sorting-associated protein vps13 [Chrysochromulina sp. CCMP291]	Vacuolar protein sorting-associated protein	-	SHR-BD
				||||||| |||||| ||||
				3' GCGCGCGCACGAAGGUCAGCG 5'
sir27	GCGACTGGAAGCACGCGCGCG	451837	8949-8967	5' UCGGGCGAGGUGCGGCGCGCGCGCUUCCCGUCGGCGGCGG 3'	sir27	451837	2.4e-105	Vacuolar protein sorting-associated protein vps13 n=1 Tax=Chrysochromulina sp. CCMP291 RepID=A0A0M0JPJ9_9EUKA	2.66e-105	vacuolar protein sorting-associated protein vps13 [Chrysochromulina sp. CCMP291]	Vacuolar protein sorting-associated protein	-	SHR-BD VPS13A_N
				||||||| |||||| ||||
				3' GCGCGCGCACGAAGGUCAGCG 5'
sir27	GCGACTGGAAGCACGCGCGCG	314372	209-229	5' CGGUGCCGAGGACUGCGCGCUGUGCUUCGAGUCGCUCACG 3'	sir27	314372	8e-68	Uncharacterized protein n=1 Tax=Chrysochromulina sp. CCMP291 RepID=A0A0M0K1R8_9EUKA	8.86e-68	hypothetical protein Ctob_009287 [Chrysochromulina sp. CCMP291]	-	-	P-loop_NTPase
				o|||||| ||||||| ||||||
				3' GCGCGCG-CACGAAGGUCAGCG 5'
sir27	GCGACTGGAAGCACGCGCGCG	232031	503-523	5' GCUCGAGAAGCUUCCGCGCGCCUGCUUCCACGUCGACAAC 3'	sir27	232031	6.2e-75	Glycosyltransferase 25 family protein n=1 Tax=Chrysochromulina sp. CCMP291 RepID=A0A0M0JPR5_9EUKA	6.88e-75	glycosyltransferase 25 family protein [Chrysochromulina sp. CCMP291]	-	-	NA
				||||||| |||||||| ||||
				3' GCGCGCGCACGAAGGU-CAGCG 5'
sir27	GCGACTGGAAGCACGCGCGCG	256377	950-970	5' CGGUGCCGAGGACUGCGCGCUGUGCUUCGAGUCGCUCACG 3'	sir27	256377	3.9e-119	Uncharacterized protein n=1 Tax=Chrysochromulina sp. CCMP291 RepID=A0A0M0K1R8_9EUKA	4.32e-119	hypothetical protein Ctob_009287 [Chrysochromulina sp. CCMP291]	-	-	P-loop_NTPase
				o|||||| ||||||| ||||||
				3' GCGCGCG-CACGAAGGUCAGCG 5'
sir27	GCGACTGGAAGCACGCGCGCG	101864	1719-1738	5' GGGCCCGAGCAGCGGCGCGCGGGCUUCCGGGCGCUGCUCG 3'	sir27	101864	-	-	-	-	-	-	Znf_RING AP2/ERF_dom Znf_RING/FYVE/PHD DNA-bd_dom
				||||||| ||||||o| |||
				3' GCGCGCGCACGAAGGUCAGCG 5'
sir27	GCGACTGGAAGCACGCGCGCG	446534	235-252	5' GGUGCAGUCGCCGUCGCGCGUGCUGCCGGUCGAGAUCACC 3'	sir27	446534	3.1e-101	Uncharacterized protein n=1 Tax=Guillardia theta CCMP2712 RepID=L1IZL2_GUITH	3.45e-101	hypothetical protein GUITHDRAFT_74829 [Guillardia theta CCMP2712] >gi|428172415|gb|EKX41324.1| hypothetical protein GUITHDRAFT_74829 [Guillardia theta CCMP2712]	-	-	TauD/TfdA-like
				|| |||||||||| ||o||||
				3' GC-GCGCGCACGAAGGUCAGCG 5'
sir27	GCGACTGGAAGCACGCGCGCG	79115	251-268	5' GGUGCAGUCGCCGUCGCGCGUGCUGCCGGUCGAGAUCACC 3'	sir27	79115	1.4e-113	Uncharacterized protein n=1 Tax=Guillardia theta CCMP2712 RepID=L1IZL2_GUITH	1.6e-113	hypothetical protein GUITHDRAFT_74829 [Guillardia theta CCMP2712] >gi|428172415|gb|EKX41324.1| hypothetical protein GUITHDRAFT_74829 [Guillardia theta CCMP2712]	-	-	TauD/TfdA-like
				|| |||||||||| ||o||||
				3' GC-GCGCGCACGAAGGUCAGCG 5'
sir27	GCGACTGGAAGCACGCGCGCG	96456	1501-1522	5' GCGAGGCGGAACGGCGCGCGCAGCCCUUCCAGUCGCCGCC 3'	sir27	96456	-	-	-	-	Transcription factor TCF20	Acid--D-amino-acid ligases (peptide synthases).	SANT/Myb Homeodomain-like Myb_dom
				||||||| | |||||||||||
				3' GCGCGCG-CACGAAGGUCAGCG 5'
sir27	GCGACTGGAAGCACGCGCGCG	194931	1021-1041	5' UGGCUGCAGGUGCAGCGCUCGUGCUUCCGGCUCGCGUCAA 3'	sir27	194931	3.8e-13	Uncharacterized protein n=1 Tax=Guillardia theta CCMP2712 RepID=L1IN14_GUITH	4.23e-13	hypothetical protein GUITHDRAFT_116299 [Guillardia theta CCMP2712] >gi|428168549|gb|EKX37492.1| hypothetical protein GUITHDRAFT_116299 [Guillardia theta CCMP2712]	-	-	NA
				|||| |||||||||o| ||||
				3' GCGCGCGCACGAAGGUC-AGCG 5'
sir28	GCGAGGCGGACCGGAAGGAGT	97718	2802-2822	5' AGCAGUCCGCUUGCACCCCGUCCGGUCCGCCUCGCUCCCG 3'	sir28	97718	-	-	-	-	Transcription factor CA150	-	WW_dom Ubox_domain FF_domain Znf_RING/FYVE/PHD
				|| || |||||||||||||||
				3' UGAGGAAGGCCAGGCGGAGCG 5'
sir28	GCGAGGCGGACCGGAAGGAGT	73670	1043-1062	5' CGAGCGGCUCCUCUACGCCAUCCGGUCCGCCUCGGGCUUU 3'	sir28	73670	5.7e-161	Ubiquitin-protein ligase e3b n=1 Tax=Chrysochromulina sp. CCMP291 RepID=A0A0M0JCY4_9EUKA	6.37e-161	ubiquitin-protein ligase e3b [Chrysochromulina sp. CCMP291]	E3 ubiquitin protein ligase	Ubiquitin--protein ligase.	HECT_dom
				|| || ||||||||||||||
				3' UGAGGAAGGCCAGGCGGAGCG 5'
sir28	GCGAGGCGGACCGGAAGGAGT	224429	241-260	5' CUUCGCCGUCGGGCCUCCUGCCGGUCCACCUCGCCGCGCG 3'	sir28	224429	1.8e-29	Palmitoyltransferase n=1 Tax=Amphimedon queenslandica RepID=I1GCS7_AMPQE	2.01e-29	PREDICTED: palmitoyltransferase akr1-like [Amphimedon queenslandica]	-	Transferring groups other than amino-acyl groups.	Ankyrin_rpt-contain_dom Znf_DHHC_palmitoyltrfase
				||||| ||||||| ||||||
				3' UGAGGAAGGCCAGGCGGAGCG 5'
sir28	GCGAGGCGGACCGGAAGGAGT	467204	1385-1404	5' CGAGCGGCUCCUCUACGCCAUCCGGUCCGCCUCGGGCUUU 3'	sir28	467204	0	Ubiquitin-protein ligase e3b n=1 Tax=Chrysochromulina sp. CCMP291 RepID=A0A0M0JCY4_9EUKA	0	ubiquitin-protein ligase e3b [Chrysochromulina sp. CCMP291]	E3 ubiquitin protein ligase	-	HECT_dom
				|| || ||||||||||||||
				3' UGAGGAAGGCCAGGCGGAGCG 5'
sir28	GCGAGGCGGACCGGAAGGAGT	252503	259-277	5' GGCUGGACUUCGUGUCGUUCUGGUCCGCCUCGCUGCUCGU 3'	sir28	252503	3.9e-45	Uncharacterized protein n=1 Tax=Chrysochromulina sp. CCMP291 RepID=A0A0M0K9U5_9EUKA	4.33e-45	hypothetical protein Ctob_015408 [Chrysochromulina sp. CCMP291]	-	-	NA
				|| |||o||||||||||||
				3' UGAGGAAGGCCAGGCGGAGCG 5'
sir28	GCGAGGCGGACCGGAAGGAGT	199649	607-625	5' GGCUGGACUUCGUGUCGUUCUGGUCCGCCUCGCUGCUCGU 3'	sir28	199649	1.6e-74	Uncharacterized protein n=1 Tax=Chrysochromulina sp. CCMP291 RepID=A0A0M0K9U5_9EUKA	1.76e-74	hypothetical protein Ctob_015408 [Chrysochromulina sp. CCMP291]	-	-	NA
				|| |||o||||||||||||
				3' UGAGGAAGGCCAGGCGGAGCG 5'
sir28	GCGAGGCGGACCGGAAGGAGT	449606	961-980	5' ACGAGCUGCGCUGCCGCCACCCGGUCCGCCUCGCGUGGGU 3'	sir28	449606	-	-	-	-	Splicing coactivator SRm160/300, subunit SRm300	-	NA
				| || ||||||||||||||
				3' UGAGGAAGGCCAGGCGGAGCG 5'
sir28	GCGAGGCGGACCGGAAGGAGT	448447	212-230	5' GCCGUACGCUCGCGCUCCUCUCGGUCGGCCUCGUCGCCGG 3'	sir28	448447	-	-	-	-	-	-	NA
				o||||| o||||| ||||||o
				3' UGAGGAAGGCCAGGCGGAGCG 5'
sir29	GCTACGTCGACCCGACCGCGT	463443	1009-1027	5' UGGUGUCGGCCGGAGCGGUCGGGUCGGCGCAGCUCCUCCU 3'	sir29	463443	2e-127	PREDICTED: glucose dehydrogenase [FAD, quinone] n=1 Tax=Copidosoma floridanum RepID=UPI0006C97BCE	2.18e-127	PREDICTED: glucose dehydrogenase [FAD, quinone] [Copidosoma floridanum]	Glucose dehydrogenase/choline dehydrogenase/mandelonitrile lyase (GMC oxidoreductase family)	Choline dehydrogenase.	GMC_OxRdtase_N GMC_OxRtase_C
				o ||||||||||||o|| |||
				3' UGCGCCAGCCCAGCUGCAUCG 5'
sir29	GCTACGTCGACCCGACCGCGT	463212	997-1014	5' AGGCGAUGCAUUGGGCGGUGGGGUCGACGUGGGGCAAGCC 3'	sir29	463212	3.2e-56	Tubulin polyglutamylase ttll4 n=1 Tax=Chrysochromulina sp. CCMP291 RepID=A0A0M0JBH3_9EUKA	3.56e-56	tubulin polyglutamylase ttll4 [Chrysochromulina sp. CCMP291]	Predicted tubulin-tyrosine ligase	-	NA
				o ||||| ||||||||||o|
				3' UGCGCCAGCCCAGCUGCAUCG 5'
sir29	GCTACGTCGACCCGACCGCGT	197199	189-209	5' CUCCCAACGGCCGGCGCGGUGCGGGUGGACGUCGCGGCCA 3'	sir29	197199	-	-	-	-	-	-	NA
				o|||||| ||||| ||||| ||
				3' UGCGCCA-GCCCAGCUGCAUCG 5'
sir30	GCTCAAGCGGCAGCTCTGCGA	255761	131-150	5' CUACGCCUUCGACCUCGCAGAGAUGCCGCUUGAGGUUGAG 3'	sir30	255761	2.3e-07	Plasma membrane ATPase n=1 Tax=Chrysochromulina sp. CCMP291 RepID=A0A0M0K6F5_9EUKA	2.59e-07	p-type ATPase superfamily [Chrysochromulina sp. CCMP291]	-	-	NA
				|||||||| |||||||||||
				3' AGCGUCUCGACGGCGAACUCG 5'
sir30	GCTCAAGCGGCAGCTCTGCGA	195863	50-70	5' GCCCACGGACUGGCUGGCAGAGCUGCCGCAUGAGCUGCUG 3'	sir30	195863	1.8e-13	hypothetical protein AURDEDRAFT_24856, partial n=1 Tax=Auricularia delicata (strain TFB10046) RepID=UPI0004414379	1.98e-13	hypothetical protein AURDEDRAFT_24856, partial [Auricularia subglabra TFB-10046 SS5] >gi|393247628|gb|EJD55135.1| hypothetical protein AURDEDRAFT_24856, partial [Auricularia subglabra TFB-10046 SS5]	-	-	NA
				| ||||||||||||| |||||
				3' AGCGUCUCGACGGCGAACUCG 5'
sir30	GCTCAAGCGGCAGCTCTGCGA	121319	278-298	5' GGCGGAGAGGGCGGUCGCGGAGCUGCCGCUCGUGCUCUCU 3'	sir30	121319	4.4e-12	Uncharacterized protein n=1 Tax=Botryobasidium botryosum FD-172 SS1 RepID=A0A067M7I9_9HOMO	4.89e-12	hypothetical protein BOTBODRAFT_38751 [Botryobasidium botryosum FD-172 SS1]	Serine/threonine protein kinase and endoribonuclease ERN1/IRE1, sensor of the unfolded protein response pathway	-	Ser/Thr_dual-sp_kinase KEN_dom Prot_kinase_dom Kinase-like_dom
				||||o||||||||||| | ||
				3' AGCGUCUCGACGGCGAACUCG 5'
sir30	GCTCAAGCGGCAGCTCTGCGA	115855	161-179	5' CUCCCUCCCACUCCCGCAGAGCUGCCACUCGAGUGUGGAG 3'	sir30	115855	-	-	-	-	-	-	NA
				|||||||||||| || |||o
				3' AGCGUCUCGACGGCGAACUCG 5'
sir30	GCTCAAGCGGCAGCTCTGCGA	203749	1392-1410	5' UAUGGCUCGCGCCGCGCAGAGCUGCUGCUUGCGAUGCAGA 3'	sir30	203749	6.1e-80	Uncharacterized protein n=2 Tax=Ardenticatena maritima RepID=A0A0M8KAC2_9CHLR	6.76e-80	hypothetical protein ARMA_1959 [Ardenticatena maritima] >gi|934117093|gb|KPL89727.1| hypothetical protein SE16_00445 [Ardenticatena maritima]	-	-	GTP_binding_domain P-loop_NTPase
				|||||||||||o||||| |
				3' AGCGUCUCGACGGCGAACUCG 5'
sir30	GCTCAAGCGGCAGCTCTGCGA	237681	677-696	5' GCCACGCCGCGUGCUGGCAGAGCUGCCGUUUGCGGAGGCG 3'	sir30	237681	1.2e-26	Uncharacterized protein n=1 Tax=Thalassiosira oceanica RepID=K0TIU9_THAOC	1.34e-26	hypothetical protein THAOC_04654 [Thalassiosira oceanica]	-	-	NA
				| ||||||||||||o||| |
				3' AGCGUCUCGACGGCGAACUCG 5'
sir30	GCTCAAGCGGCAGCTCTGCGA	210867	1905-1924	5' UACAGCCCGCUCGCCUCGGAGCUGCCGCUCGAGCGGUGCA 3'	sir30	210867	9.6e-08	Uncharacterized protein n=1 Tax=Ectocarpus siliculosus RepID=D8LQB2_ECTSI	1.06e-07	conserved unknown protein [Ectocarpus siliculosus]	-	-	NA
				| |o||||||||||| ||||
				3' AGCGUCUCGACGGCGAACUCG 5'
sir30	GCTCAAGCGGCAGCTCTGCGA	202952	1947-1966	5' UACAGCCCGCUCGCCUCGGAGCUGCCGCUCGAGCGGUGCA 3'	sir30	202952	7.4e-08	Uncharacterized protein n=1 Tax=Ectocarpus siliculosus RepID=D8LQB2_ECTSI	8.22e-08	conserved unknown protein [Ectocarpus siliculosus]	-	-	NA
				| |o||||||||||| ||||
				3' AGCGUCUCGACGGCGAACUCG 5'
sir30	GCTCAAGCGGCAGCTCTGCGA	452749	1344-1363	5' CCGCUCGAGGUGGACGCGGAUCUGCCGCUCGAGCAGGUAG 3'	sir30	452749	2.7e-13	Uncharacterized protein n=2 Tax=Chrysochromulina sp. CCMP291 RepID=A0A0M0JGZ4_9EUKA	2.99e-13	hypothetical protein Ctob_007157 [Chrysochromulina sp. CCMP291]	-	-	NA
				|||o|| |||||||| ||||
				3' AGCGUCUCGACGGCGAACUCG 5'
sir30	GCTCAAGCGGCAGCTCTGCGA	457710	1275-1294	5' CCGCUCGAGGUGGACGCGGAUCUGCCGCUCGAGCAGGUAG 3'	sir30	457710	5.4e-24	Uncharacterized protein n=2 Tax=Chrysochromulina sp. CCMP291 RepID=A0A0M0JGZ4_9EUKA	6.03e-24	hypothetical protein Ctob_007157 [Chrysochromulina sp. CCMP291]	-	-	NA
				|||o|| |||||||| ||||
				3' AGCGUCUCGACGGCGAACUCG 5'
sir30	GCTCAAGCGGCAGCTCTGCGA	196777	306-325	5' GAGGCAUUCGACAGCGCAGGGCUGCCGGUUGACCUAUCCG 3'	sir30	196777	2e-77	Uncharacterized protein n=1 Tax=Capitella teleta RepID=R7UBH7_CAPTE	2.18e-77	hypothetical protein CAPTEDRAFT_135076 [Capitella teleta]	-	-	DUF4457
				|||||o||||||| |||| |
				3' AGCGUCUCGACGGCGAACUCG 5'
sir30	GCTCAAGCGGCAGCTCTGCGA	100133	1526-1546	5' CGACAAGCUCAGCGUCGCGGGGCUGCCGCUGGUGCGCGGC 3'	sir30	100133	4e-159	Uncharacterized protein n=1 Tax=Chrysochromulina sp. CCMP291 RepID=A0A0M0K9N2_9EUKA	4.45e-159	hypothetical protein Ctob_012569 [Chrysochromulina sp. CCMP291]	LRR-containing protein	-	NA
				||||o|o||||||||| | ||
				3' AGCGUCUCGACGGCGAACUCG 5'
sir30	GCTCAAGCGGCAGCTCTGCGA	74049	350-370	5' CGCGCGCGAGAAGAUGGCGGAGCUGCUGUUUGAGCAGUUC 3'	sir30	74049	2.8e-68	Uncharacterized protein n=1 Tax=Arabis alpina RepID=A0A087HI77_ARAAL	3.1e-68	hypothetical protein AALP_AA2G176800 [Arabis alpina]	Actin-related protein - Arp4p/Act3p	-	NA
				| ||o|||||||o|o||||||
				3' AGCGUCUCGACGGCGAACUCG 5'
sir31	GCTGCTGAGGCGAGAGTCGGA	216905	1217-1235	5' GCGAGGCAGCGCCGCCGAC-CUCGCCUCAGCAGCGCUCGCC 3'	sir31	216905	2.2e-35	Actin cytoskeleton organization protein n=1 Tax=Chrysochromulina sp. CCMP291 RepID=A0A0M0K394_9EUKA	2.45e-35	actin cytoskeleton organization protein [Chrysochromulina sp. CCMP291]	-	-	NA
				||||| ||||||||||||||
				3' AGGCUGAGAGCGGAGUCGUCG 5'
sir31	GCTGCTGAGGCGAGAGTCGGA	213262	1302-1320	5' GCGGACGACGAGCACGAGUCUCGCCUCAGCCGCAAGUCGG 3'	sir31	213262	5.5e-19	PREDICTED: CWF19-like protein 2 n=1 Tax=Hydra vulgaris RepID=UPI000640EDE5	6.1e-19	PREDICTED: CWF19-like protein 2 [Hydra vulgaris]	-	-	Cwf19-like_C_dom-2
				||| |||||||||||| ||
				3' AGGCUGAGAGCGGAGUCGUCG 5'
sir31	GCTGCTGAGGCGAGAGTCGGA	197286	270-285	5' UGCAUGGCGGUCCUCUCUCGCCUCAGCGGCGUGGGGUCCG 3'	sir31	197286	-	-	-	-	-	-	NA
				o| |||||||||||||o||
				3' AGGCUGAGAGCGGAGUCGUCG 5'
sir31	GCTGCTGAGGCGAGAGTCGGA	226316	188-203	5' GGCCUUCUCGUCUGCUGUCGCCUCAGCAGCCUCCGUCGCC 3'	sir31	226316	-	-	-	-	-	-	NA
				o| o|| |||||||||||||
				3' AGGCUGAGAGCGGAGUCGUCG 5'
sir31	GCTGCTGAGGCGAGAGTCGGA	435279	409-427	5' GCCGCAACCCGAGCCCGACUCUCGCC-CAGCUGCGUGGGUG 3'	sir31	435279	-	-	-	-	-	-	NA
				|||||||||||| |||| ||
				3' AGGCUGAGAGCGGAGUCGUCG 5'
sir31	GCTGCTGAGGCGAGAGTCGGA	114689	332-352	5' GAUUCUGCCGCUGAUCCGGCUGUCGCCUCGGCACCAGCUG 3'	sir31	114689	9.2e-33	Putative uncharacterized protein n=1 Tax=Aureococcus anophagefferens RepID=F0YEA8_AURAN	1.02e-32	hypothetical protein AURANDRAFT_29051 [Aureococcus anophagefferens] >gi|323450642|gb|EGB06522.1| hypothetical protein AURANDRAFT_29051 [Aureococcus anophagefferens]	Predicted membrane protein, contains two CBS domains	-	DUF21
				||||o|| |||||||o||| |
				3' AGGCUGAGAGCGGAGUCGUCG 5'
sir31	GCTGCTGAGGCGAGAGTCGGA	456618	250-270	5' ACGAUCUCGCCCUCUCCGGCACCCGCCUCAGCGGCUGCCU 3'	sir31	456618	5.2e-10	PREDICTED: LRR receptor-like serine/threonine-protein kinase GSO1 n=1 Tax=Camelina sativa RepID=UPI00053ADC06	5.73e-10	PREDICTED: LRR receptor-like serine/threonine-protein kinase GSO1 [Camelina sativa]	Actin regulatory protein (Wiskott-Aldrich syndrome protein)	-	NA
				||||o| | |||||||||o||
				3' AGGCUGAGAGCGGAGUCGUCG 5'
sir31	GCTGCTGAGGCGAGAGTCGGA	469832	332-352	5' GAUUCUGCCGCUGAUCCGGCUGUCGCCUCGGCACCAGCUG 3'	sir31	469832	1.1e-30	Putative uncharacterized protein n=1 Tax=Aureococcus anophagefferens RepID=F0YEA8_AURAN	1.18e-30	hypothetical protein AURANDRAFT_29051 [Aureococcus anophagefferens] >gi|323450642|gb|EGB06522.1| hypothetical protein AURANDRAFT_29051 [Aureococcus anophagefferens]	Predicted membrane protein, contains two CBS domains	-	DUF21
				||||o|| |||||||o||| |
				3' AGGCUGAGAGCGGAGUCGUCG 5'
sir31	GCTGCTGAGGCGAGAGTCGGA	450338	686-706	5' ACGAUCUCGCCCUCUCCGGCACCCGCCUCAGCGGCUGCCU 3'	sir31	450338	-	-	-	-	Serine/threonine protein kinase	Acrosin.	NA
				||||o| | |||||||||o||
				3' AGGCUGAGAGCGGAGUCGUCG 5'
sir31	GCTGCTGAGGCGAGAGTCGGA	214470	411-429	5' CGGACGGCGGACAACGACUUUUGCCUCAGCGGCGACGACG 3'	sir31	214470	-	-	-	-	-	-	SMAD_FHA_domain
				|||||o|o||||||||o||
				3' AGGCUGAGAGCGGAGUCGUCG 5'
sir31	GCTGCTGAGGCGAGAGTCGGA	196061	437-456	5' CGACUGGCUCGCGGUCCG-CUCUCGCCUCACCGGCCUCCUG 3'	sir31	196061	1.8e-31	Kdel motif-containing protein 1 n=1 Tax=Chrysochromulina sp. CCMP291 RepID=A0A0M0K213_9EUKA	1.94e-31	kdel motif-containing protein 1 [Chrysochromulina sp. CCMP291]	Endoplasmic reticulum protein EP58, contains filamin rod domain and KDEL motif	-	NA
				|||| ||||||||||| |o||
				3' AGGCUGAGAGCGGAGUCGUCG 5'
sir31	GCTGCTGAGGCGAGAGTCGGA	460140	214-233	5' GCUGGGAUCAAGCGCCGGCUCGGGCCUCAGCGGCGAGGCG 3'	sir31	460140	4e-86	Calcium-transporting ATPase n=1 Tax=Aureococcus anophagefferens RepID=F0XYE3_AURAN	4.42e-86	hypothetical protein AURANDRAFT_52353 [Aureococcus anophagefferens] >gi|323456322|gb|EGB12189.1| hypothetical protein AURANDRAFT_52353 [Aureococcus anophagefferens]	Calcium transporting ATPase	-	ATPase_P-typ_cation-transptr_N ATPase_P-typ_transduc_dom_A
				|||o||| ||||||||o||
				3' AGGCUGAGAGCGGAGUCGUCG 5'
sir31	GCTGCTGAGGCGAGAGTCGGA	198239	1273-1292	5' CGACCAGCAGCGGCCCGACUCCCGCCGCGGCGGCCGCGGA 3'	sir31	198239	3.5e-48	Uncharacterized protein n=1 Tax=Ectocarpus siliculosus RepID=D7FVN3_ECTSI	3.87e-48	conserved unknown protein [Ectocarpus siliculosus]	-	DNA-directed DNA polymerase.	DNA_pol_Y-fam_little_finger UmuC
				||||||| |||| |o||o||
				3' AGGCUGAGAGCGGAGUCGUCG 5'
sir32	GGGTGAGTCACGTCGGCGTCA	220921	123-143	5' GCACGUCGCUCCUUUGACGCCGACGUGACUCACCCGUACA 3'	sir32	220921	-	-	-	-	-	-	NA
				|||||||||||||||||||||
				3' ACUGCGGCUGCACUGAGUGGG 5'
sir32	GGGTGAGTCACGTCGGCGTCA	452805	720-740	5' ACACGUCGCUCCUUUGACGCCGACGUGACUCACCCGUGCA 3'	sir32	452805	-	-	-	-	-	-	NA
				|||||||||||||||||||||
				3' ACUGCGGCUGCACUGAGUGGG 5'
sir32	GGGTGAGTCACGTCGGCGTCA	438423	954-972	5' CCAUCUGCCGACCCGACGCCGUCGUGACACACCUCAGUGC 3'	sir32	438423	4e-13	PheA/TfdB family FAD-binding monooxygenase n=1 Tax=Amycolatopsis decaplanina DSM 44594 RepID=M2Y7R5_9PSEU	4.39e-13	PheA/TfdB family FAD-binding monooxygenase [Amycolatopsis decaplanina] >gi|452952200|gb|EME57635.1| PheA/TfdB family FAD-binding monooxygenase [Amycolatopsis decaplanina DSM 44594]	Monooxygenase involved in coenzyme Q (ubiquinone) biosynthesis	-	FAD-bd
				||||||| |||||| ||||o
				3' ACUGCGGCUGCACUGAGUGGG 5'
sir32	GGGTGAGTCACGTCGGCGTCA	234090	121-139	5' GCCCCAACCCGCUCGAGGCCGACGUGACUCAGCUCCGGAC 3'	sir32	234090	2.4e-73	Ubiquitin conjugating enzyme n=1 Tax=Chrysochromulina sp. CCMP291 RepID=A0A0M0K1E7_9EUKA	2.61e-73	ubiquitin conjugating enzyme [Chrysochromulina sp. CCMP291] >gi|922887977|gb|KOO53407.1| ubiquitin conjugating enzyme [Chrysochromulina sp. CCMP291]	-	-	UBQ-conjugat_E2 UBQ-conjugating_enzyme/RWD
				|| |||||||||||||| |o
				3' ACUGCGGCUGCACUGAGUGGG 5'
sir32	GGGTGAGTCACGTCGGCGTCA	119323	152-169	5' CCCGCAUGCCAAGUACGCCGAAGUGACUCGCCUCGCGUCC 3'	sir32	119323	7.2e-18	Protein serine/threonine kinase, putative n=1 Tax=Entamoeba invadens IP1 RepID=L7FMI1_ENTIV	7.97e-18	protein serine/threonine kinase, putative [Entamoeba invadens IP1] >gi|440296495|gb|ELP89309.1| protein serine/threonine kinase, putative [Entamoeba invadens IP1]	Tyrosine kinase specific for activated (GTP-bound) p21cdc42Hs	-	Ser/Thr_dual-sp_kinase HMG_box_dom Prot_kinase_dom Kinase-like_dom
				||||||| |||||||o||o
				3' ACUGCGGCUGCACUGAGUGGG 5'
sir32	GGGTGAGTCACGTCGGCGTCA	457186	850-868	5' GCUCGCACGAGGCCGACGCCGACGUG-CUCGCCCUCGCCGC 3'	sir32	457186	1.6e-44	PREDICTED: cirhin-like n=1 Tax=Lingula unguis RepID=UPI0006965BC3	1.75e-44	PREDICTED: cirhin-like [Lingula anatina]	WD40 repeat protein	-	WD40/YVTN_repeat-like_dom WD40_repeat_dom
				|||||||||||| |||o|||
				3' ACUGCGGCUGCACUGAGUGGG 5'
sir32	GGGTGAGTCACGTCGGCGTCA	241329	576-594	5' GGGGAGAGCGGCACGACGCUGGCGUGCCUCACCGAGGCGG 3'	sir32	241329	6.3e-12	Uncharacterized protein n=1 Tax=Chrysochromulina sp. CCMP291 RepID=A0A0M0JUU3_9EUKA	6.98e-12	hypothetical protein Ctob_008783 [Chrysochromulina sp. CCMP291]	-	-	NA
				|||||o|o|||| ||||||
				3' ACUGCGGCUGCACUGAGUGGG 5'
sir32	GGGTGAGTCACGTCGGCGTCA	46870	124-141	5' CAAGCCCCGCCGUGGACGCCGUCGUG-CUCACCGGCAGCGG 3'	sir32	46870	2.9e-35	Uncharacterized protein n=1 Tax=Plesiocystis pacifica SIR-1 RepID=A6G582_9DELT	3.18e-35	hypothetical protein [Plesiocystis pacifica] >gi|149819566|gb|EDM78994.1| hypothetical protein PPSIR1_07118 [Plesiocystis pacifica SIR-1]	Enoyl-CoA hydratase/isomerase	Enoyl-CoA hydratase.	ClpP/crotonase-like_dom
				||||||| |||| ||||||
				3' ACUGCGGCUGCACUGAGUGGG 5'
sir32	GGGTGAGTCACGTCGGCGTCA	113347	793-810	5' UCGCCGCCGCGUCGGACGCCGAGGUG-CUCACCUUCAUCGA 3'	sir32	113347	-	-	-	-	-	-	WD40/YVTN_repeat-like_dom Quinonprotein_ADH-like_supfam
				|||||||| ||| ||||||o
				3' ACUGCGGCUGCACUGAGUGGG 5'
sir32	GGGTGAGTCACGTCGGCGTCA	100648	835-852	5' UCGCCGCCGCGUCGGACGCCGAGGUG-CUCACCUUCAUCGA 3'	sir32	100648	-	-	-	-	-	-	WD40/YVTN_repeat-like_dom WD40_repeat_dom
				|||||||| ||| ||||||o
				3' ACUGCGGCUGCACUGAGUGGG 5'
sir32	GGGTGAGTCACGTCGGCGTCA	426269	978-995	5' ACCUGCGCGAAGCAGACGUCGACGUG-CUCACCUUUGGCCA 3'	sir32	426269	2.6e-132	Lipoic acid synthetase n=1 Tax=Chrysochromulina sp. CCMP291 RepID=A0A0M0JE05_9EUKA	2.9e-132	lipoic acid synthetase [Chrysochromulina sp. CCMP291]	Lipoate synthase	-	Elp3/MiaB/NifB rSAM Aldolase_TIM
				||||o||||||| ||||||o
				3' ACUGCGGCUGCACUGAGUGGG 5'
sir33	GGTTCAACTACTCGATGGACA	450840	1668-1686	5' CUCUCCGAGGCCGAGUUCAUCGAGUGGUGGAACGGGCGCA 3'	sir33	450840	2.2e-86	Uncharacterized protein n=1 Tax=Thalassiosira oceanica RepID=K0R291_THAOC	2.48e-86	hypothetical protein THAOC_34609 [Thalassiosira oceanica]	Glycerol-3-phosphate dehydrogenase	Glycerol-3-phosphate dehydrogenase.	EF-hand-dom_pair FAD-dep_OxRdtase EF_hand_dom
				||o||||||||o|| ||||
				3' ACAGGUAGCUCAUCAACUUGG 5'
sir34	GTGGCATGCAGCTCTTTGCGA	101419	1745-1765	5' CAUGCGUGCUUCUGUCGCAAAGAGCUGCAUGCCACCGAAA 3'	sir34	101419	5.9e-36	RNADirected DNA polymerase subfamily protein n=1 Tax=Chrysochromulina sp. CCMP291 RepID=A0A0M0JY90_9EUKA	6.52e-36	RNADirected DNA polymerase subfamily protein [Chrysochromulina sp. CCMP291]	Fibrillarin and related nucleolar RNA-binding proteins	-	NA
				|||||||||||||||||||||
				3' AGCGUUUCUCGACGUACGGUG 5'
sir34	GTGGCATGCAGCTCTTTGCGA	459408	1651-1671	5' UCUCCAGGCUUCUGUCGCAAAGAGCUGCAUGCCACCGAAA 3'	sir34	459408	1.4e-125	DNA polymerase eta n=1 Tax=Chrysochromulina sp. CCMP291 RepID=A0A0M0JKF5_9EUKA	1.57e-125	DNA polymerase eta [Chrysochromulina sp. CCMP291]	DNA polymerase iota/DNA damage inducible protein	DNA-directed DNA polymerase.	Znf_RanBP2 UmuC DNA_pol_Y-fam_little_finger
				|||||||||||||||||||||
				3' AGCGUUUCUCGACGUACGGUG 5'
sir34	GTGGCATGCAGCTCTTTGCGA	454875	1032-1052	5' UCUCCAGGCUUCUGUCGCAAAGAGCUGCAUGCCACCGAAA 3'	sir34	454875	-	-	-	-	Transcription factor Abd-B, contains HOX domain	-	NA
				|||||||||||||||||||||
				3' AGCGUUUCUCGACGUACGGUG 5'
sir34	GTGGCATGCAGCTCTTTGCGA	437118	290-309	5' CUCCAGGCUUCAGGCGCAAAGAGCUGCAUGCCACCGAAGG 3'	sir34	437118	-	-	-	-	-	-	NA
				||||||||||||||||||||
				3' AGCGUUUCUCGACGUACGGUG 5'
sir34	GTGGCATGCAGCTCTTTGCGA	221293	181-200	5' CGCAUCCAGGGCGGCGCAAAGAGCUGCAUGCCACCGAAGG 3'	sir34	221293	-	-	-	-	-	-	Ubox_domain Znf_RING/FYVE/PHD
				||||||||||||||||||||
				3' AGCGUUUCUCGACGUACGGUG 5'
sir34	GTGGCATGCAGCTCTTTGCGA	213397	96-116	5' UCUCCAGGCUUCUGUCGCAACGAGCUGCAUGCCACCGAAA 3'	sir34	213397	-	-	-	-	-	-	NA
				|||||| ||||||||||||||
				3' AGCGUUUCUCGACGUACGGUG 5'
sir34	GTGGCATGCAGCTCTTTGCGA	238310	1114-1132	5' AGCCGCACGCAGGGCGCAAAGAGCUGCAUGCCAACGAAAG 3'	sir34	238310	-	-	-	-	-	-	NA
				|||||||||||||||||||
				3' AGCGUUUCUCGACGUACGGUG 5'
sir34	GTGGCATGCAGCTCTTTGCGA	119917	1094-1111	5' CUGGCAGCGGGAGAGCAAAGAGCUGCAGGCCAAGGUGGCG 3'	sir34	119917	3.4e-84	Serine/threonine protein kinase n=2 Tax=Aphanomyces invadans RepID=A0A024TJ62_9STRA	1.58e-84	serine/threonine protein kinase, variant [Aphanomyces invadans] >gi|574466624|gb|ETV93652.1| serine/threonine protein kinase, variant [Aphanomyces invadans]	Ribosomal protein S6 kinase	-	Ser/Thr_dual-sp_kinase EF-hand-dom_pair Prot_kinase_dom EF_hand_dom Kinase-like_dom
				||||||||||||| ||||
				3' AGCGUUUCUCGACGUACGGUG 5'
sir34	GTGGCATGCAGCTCTTTGCGA	105459	512-530	5' GGCCGUGCUCGUGAUCGCCAAGGGCUGCAUGCCCUUCCAG 3'	sir34	105459	4.8e-34	Putative uncharacterized protein n=1 Tax=Aureococcus anophagefferens RepID=F0YGB0_AURAN	5.32e-34	hypothetical protein AURANDRAFT_66097 [Aureococcus anophagefferens] >gi|323450026|gb|EGB05910.1| hypothetical protein AURANDRAFT_66097 [Aureococcus anophagefferens]	-	-	Glutathione_S-Trfase_N Glutathione-S-Trfase_C-like Thioredoxin-like_fold
				|||| |||o|||||||||| o
				3' AGCGUUUCUCGACGUACGGUG 5'
sir34	GTGGCATGCAGCTCTTTGCGA	111521	512-530	5' GGCCGUGCUCGUGAUCGCCAAGGGCUGCAUGCCCUUCCAG 3'	sir34	111521	1.4e-33	Putative uncharacterized protein n=1 Tax=Aureococcus anophagefferens RepID=F0YGB0_AURAN	1.58e-33	hypothetical protein AURANDRAFT_66097 [Aureococcus anophagefferens] >gi|323450026|gb|EGB05910.1| hypothetical protein AURANDRAFT_66097 [Aureococcus anophagefferens]	-	-	Thioredoxin-like_fold Glutathione_S-Trfase_N Glutathione-S-Trfase_C-like
				|||| |||o|||||||||| o
				3' AGCGUUUCUCGACGUACGGUG 5'
sir34	GTGGCATGCAGCTCTTTGCGA	203804	1544-1564	5' GGUCUACGAGUCCAUCGCACAGGGCUGCGUGCCGCUCAUC 3'	sir34	203804	0	Putative glucuronoxylan glucuronosyltransferase irx7-like protein n=1 Tax=Chrysochromulina sp. CCMP291 RepID=A0A0M0JF62_9EUKA	0	putative glucuronoxylan glucuronosyltransferase irx7-like protein [Chrysochromulina sp. CCMP291]	-	-	NA
				||||| ||o|||||o||||o|
				3' AGCGUUUCUCGACGUACGGUG 5'
sir34	GTGGCATGCAGCTCTTTGCGA	432700	1067-1085	5' GAGUCGGCUUCCUACGCAGAGGGCUGCAUGCUAGGCGCGG 3'	sir34	432700	-	-	-	-	-	-	NA
				||||o||o|||||||||o|
				3' AGCGUUUCUCGACGUACGGUG 5'
sir34	GTGGCATGCAGCTCTTTGCGA	55258	271-289	5' CGCACUUUUACCUCCGCGAGGAGCUGCAGGCCAACGAGCG 3'	sir34	55258	1.7e-38	Uncharacterized protein n=1 Tax=Chrysochromulina sp. CCMP291 RepID=A0A0M0JCY0_9EUKA	1.9e-38	hypothetical protein Ctob_001554 [Chrysochromulina sp. CCMP291]	Uncharacterized conserved protein	-	NA
				|||o|o|||||||| ||||
				3' AGCGUUUCUCGACGUACGGUG 5'
sir34	GTGGCATGCAGCTCTTTGCGA	454826	1278-1295	5' CUCGACCUGCUCGCUCGCAAGGGGCUGCCUGCUGCAGAGC 3'	sir34	454826	1.1e-32	Uncharacterized protein n=1 Tax=Mortierella verticillata NRRL 6337 RepID=A0A086TJK5_9FUNG	9.21e-34	hypothetical protein MVEG_08315 [Mortierella verticillata NRRL 6337]	LRR-containing protein	-	Endo/exonuclease/phosphatase
				||||||o|o||||| |||oo|
				3' AGCGUUUCUCGACGUACGGUG 5'
sir34	GTGGCATGCAGCTCTTTGCGA	94887	13-28	5' AUGGCAAUGCGC-AGGAGCUGCGUGCCACGCGCGACGGUGC 3'	sir34	94887	1.1e-22	LPS A protein n=1 Tax=Conchiformibius steedae RepID=UPI00047A8D41	1.21e-22	LPS A protein [Conchiformibius steedae]	Endoplasmic reticulum protein EP58, contains filamin rod domain and KDEL motif	-	NA
				||| |o|||||||o||||||
				3' AGCGUUUCUCGACGUACGGUG 5'
sir35	GTTGACGGAAATCGGGGGACG	444548	1768-1788	5' GGCGAAGUGGGUCGCUUCCUCCGAUUUCCGUCAACCCAGC 3'	sir35	444548	3.8e-105	Magnesium chelatase subunit H (Fragment) n=1 Tax=Tetraselmis sp. GSL018 RepID=A0A061R0J9_9CHLO	1.54e-104	Magnesium chelatase subunit H, putative chloroplast precursor [Ectocarpus siliculosus]	-	-	NA
				| |||o|||||||||||||||
				3' GCAGGGGGCUAAAGGCAGUUG 5'
sir35	GTTGACGGAAATCGGGGGACG	238310	1302-1321	5' GGCGAAGUGGGUCGCGUCCUCCGAUUUCC-UCAACUCACGG 3'	sir35	238310	-	-	-	-	-	-	NA
				|||||o||||||||| |||||
				3' GCAGGGGGCUAAAGGCAGUUG 5'
sir36	GTTGGTGTCCCAGTCGTTGGT	458067	40-60	5' CGAAACACAGUCCGACCAACGACUGGGACACCAACGCGGC 3'	sir36	458067	1.9e-19	Uncharacterized protein (Fragment) n=1 Tax=Octopus bimaculoides RepID=A0A0L8GWR0_OCTBM	2.08e-19	hypothetical protein OCBIM_22026794mg, partial [Octopus bimaculoides]	-	-	NA
				|||||||||||||||||||||
				3' UGGUUGCUGACCCUGUGGUUG 5'
sir36	GTTGGTGTCCCAGTCGTTGGT	458076	40-60	5' CGAAACACAGUCCGACCAACGACUGGGACACCAACGCGGC 3'	sir36	458076	1.2e-14	Uncharacterized protein (Fragment) n=1 Tax=Octopus bimaculoides RepID=A0A0L8GWR0_OCTBM	1.28e-14	hypothetical protein OCBIM_22026794mg, partial [Octopus bimaculoides]	-	-	NA
				|||||||||||||||||||||
				3' UGGUUGCUGACCCUGUGGUUG 5'
sir36	GTTGGTGTCCCAGTCGTTGGT	354687	560-580	5' CGAAACACAGUCCGACCAACGACUGGGACACCAACGCGGU 3'	sir36	354687	1.4e-23	Uncharacterized protein n=1 Tax=Chrysochromulina sp. CCMP291 RepID=A0A0M0JTL8_9EUKA	1.56e-23	hypothetical protein Ctob_006912 [Chrysochromulina sp. CCMP291]	Transcription factor TCF20	-	AP2/ERF_dom DNA-bd_dom
				|||||||||||||||||||||
				3' UGGUUGCUGACCCUGUGGUUG 5'
sir36	GTTGGTGTCCCAGTCGTTGGT	214924	547-567	5' CGAAGCACAGUCCGACCAAGGACUGGGACACCAACGCGGU 3'	sir36	214924	2.3e-20	Glyoxalase bleomycin resistance dioxygenase superfamily protein n=1 Tax=Chrysochromulina sp. CCMP291 RepID=A0A0M0JJ57_9EUKA	2.58e-20	glyoxalase bleomycin resistance dioxygenase superfamily protein [Chrysochromulina sp. CCMP291]	-	-	NUDIX_hydrolase_dom-like
				||||| |||||||||||||||
				3' UGGUUGCUGACCCUGUGGUUG 5'
sir36	GTTGGTGTCCCAGTCGTTGGT	455387	114-134	5' CGAAACACAGCCCGACCGACGACUGGGACACCAACGCGGG 3'	sir36	455387	2.5e-34	Vacuolar protein 8 (Fragment) n=1 Tax=Chrysochromulina sp. CCMP291 RepID=A0A0M0K0T6_9EUKA	2.72e-34	vacuolar protein 8, partial [Chrysochromulina sp. CCMP291]	-	-	NA
				|||o|||||||||||||||||
				3' UGGUUGCUGACCCUGUGGUUG 5'
sir36	GTTGGTGTCCCAGTCGTTGGT	215699	346-366	5' CGAAGCACAGCCCGACCAACUACUGGGACACCAACGCGGU 3'	sir36	215699	6.2e-34	Putative uncharacterized protein n=1 Tax=Pediculus humanus subsp. corporis RepID=E0VZR3_PEDHC	6.84e-34	conserved hypothetical protein [Pediculus humanus corporis] >gi|212516915|gb|EEB18869.1| conserved hypothetical protein [Pediculus humanus corporis]	-	-	NA
				|||||| ||||||||||||||
				3' UGGUUGCUGACCCUGUGGUUG 5'
sir36	GTTGGTGTCCCAGTCGTTGGT	360261	1916-1933	5' AGUGAGACAGUGAGACCAACGACCGGGACACCGGCACGAU 3'	sir36	360261	6.6e-11	Uncharacterized protein n=1 Tax=Ciona savignyi RepID=H2YS35_CIOSA	3.43e-10	PREDICTED: actin-binding LIM protein 1 isoform X11 [Aptenodytes forsteri] >gi|690447547|ref|XP_009324211.1| PREDICTED: actin-binding LIM protein 1 isoform X14 [Pygoscelis adeliae]	Actin-binding LIM Zn-finger protein Limatin involved in axon guidance	-	Znf_LIM
				||||||||| ||||||||oo|
				3' UGGUUGCUGACCCUGUGGUUG 5'
sir36	GTTGGTGTCCCAGTCGTTGGT	467963	1850-1867	5' AGUGAGACAGUGAGACCAACGACCGGGACACCGGCACGAU 3'	sir36	467963	1.8e-11	Uncharacterized protein n=1 Tax=Ciona savignyi RepID=H2YS35_CIOSA	2.11e-10	LIM zinc finger domain containing protein [Entamoeba nuttalli P19] >gi|407042168|gb|EKE41175.1| LIM zinc finger domain containing protein [Entamoeba nuttalli P19]	Actin-binding LIM Zn-finger protein Limatin involved in axon guidance	-	Znf_LIM
				||||||||| ||||||||oo|
				3' UGGUUGCUGACCCUGUGGUUG 5'
sir36	GTTGGTGTCCCAGTCGTTGGT	65960	1069-1089	5' CGGGACGCAGUCAGACCAGCGAUUGGGACACCAGCGUGGG 3'	sir36	65960	0	Isoleucine--tRNA ligase n=1 Tax=Oscillatoriales cyanobacterium JSC-12 RepID=K8GTX1_9CYAN	0	isoleucine--tRNA ligase [Oscillatoriales cyanobacterium JSC-12] >gi|410713380|gb|EKQ70881.1| Isoleucyl-tRNA synthetase [Oscillatoriales cyanobacterium JSC-12]	Isoleucyl-tRNA synthetase	Isoleucine--tRNA ligase.	tRNAsynth_1a_anticodon-bd Val/Leu/Ile-tRNA-synth_edit M/V/L/I-tRNA-synth_anticd-bd Rossmann-like_a/b/a_fold aa-tRNA-synth_Ia
				||||o|||o||||||||||o|
				3' UGGUUGCUGACCCUGUGGUUG 5'
sir36	GTTGGTGTCCCAGTCGTTGGT	212327	2401-2420	5' GCGCAACUGAGGCGAUCAACGACUGGGUCACCGAGUCGAU 3'	sir36	212327	1.6e-49	Uncharacterized protein n=2 Tax=Thalassiosira oceanica RepID=K0RR55_THAOC	1.74e-49	hypothetical protein THAOC_32009 [Thalassiosira oceanica]	-	-	NA
				|o||||||||||| ||||o|
				3' UGGUUGCUGACCCUGUGGUUG 5'
sir36	GTTGGTGTCCCAGTCGTTGGT	453591	763-778	5' CUCUACCUCAACGUCGACUGGGACACCGACCGGCAUGGCG 3'	sir36	453591	1.6e-11	2OG-Fe(II) Oxygenase n=1 Tax=Corallococcus coralloides (strain ATCC 25202 / DSM 2259 / NBRC 100086 / M2) RepID=H8N2F2_CORCM	1.75e-11	2OG-Fe(II) oxygenase [Corallococcus coralloides] >gi|380731233|gb|AFE07235.1| 2OG-Fe(II) Oxygenase [Corallococcus coralloides DSM 2259]	EGL-Nine (EGLN) protein	-	Pro_4_hyd_alph Oxoglu/Fe-dep_dioxygenase
				| |o |||||||||||||o||
				3' UGGUUGCUGACCCUGUGGUUG 5'
sir36	GTTGGTGTCCCAGTCGTTGGT	439327	2456-2476	5' ACGACGUCUUCCUCACACACGACUGGGGCACCGACGGAGA 3'	sir36	439327	0	Uncharacterized protein n=1 Tax=Chrysochromulina sp. CCMP291 RepID=A0A0M0LQ79_9EUKA	0	hypothetical protein Ctob_015952 [Chrysochromulina sp. CCMP291]	-	-	TIR_dom
				|| |||||||||o||||o||
				3' UGGUUGCUGACCCUGUGGUUG 5'
sir36	GTTGGTGTCCCAGTCGTTGGT	252709	677-693	5' ACUCGACCCGUCGGACGACUGGGCCGCCAACGAGAGGCGG 3'	sir36	252709	1.1e-113	Histidine kinase n=1 Tax=Tolypothrix campylonemoides VB511288 RepID=A0A0C2PXK5_9CYAN	1.23e-113	histidine kinase [Tolypothrix campylonemoides] >gi|750916415|gb|KIJ76309.1| histidine kinase [Tolypothrix campylonemoides VB511288]	-	-	ERV/ALR_sulphydryl_oxidase
				| o||||||||| |o|||||
				3' UGGUUGCUGACCCUGUGGUUG 5'
sir36	GTTGGTGTCCCAGTCGTTGGT	96819	243-255	5' AAUGAGGACAUCUCCGACUGGGACACCGGCGCCGUGACCG 3'	sir36	96819	3.6e-69	Uncharacterized protein n=2 Tax=Salinibacter ruber RepID=D5H4E6_SALRM	3.96e-69	Conserved hypothetical protein containing Fibronectin, type III domain [Salinibacter ruber M8]	-	-	NA
				|o| |||||||||||||oo|
				3' UGGUUGCUGACCCUGUGGUUG 5'
sir36	GTTGGTGTCCCAGTCGTTGGT	435301	945-964	5' GACGGCGGAGGCGCCCGCCGACUGGGACGCCGACGAGGAC 3'	sir36	435301	6.8e-153	Calnexin (Fragment) n=1 Tax=Chrysochromulina sp. CCMP291 RepID=A0A0M0K314_9EUKA	7.55e-153	calnexin, partial [Chrysochromulina sp. CCMP291]	Calnexin	-	ConA-like_dom Calreticulin/calnexin_P_dom
				||o ||||||||||o||o||
				3' UGGUUGCUGACCCUGUGGUUG 5'
sir36	GTTGGTGTCCCAGTCGTTGGT	195312	41-60	5' UAUCCAGCACCUCGCCGACGACUGGAACGCUAACCGUACU 3'	sir36	195312	-	-	-	-	-	-	NA
				o||o|||||||| ||o|o|||
				3' UGGUUGCUGACCCUGUGGUUG 5'
sir36	GTTGGTGTCCCAGTCGTTGGT	210978	1119-1134	5' UACCCGUCGUAUGGCAGCGAGUGGGACACCGGCGUGCUCA 3'	sir36	210978	3.2e-76	hypothetical protein SAMD00019534_098020 n=1 Tax=Acytostelium subglobosum LB1 RepID=UPI000644BA11	3.6e-76	hypothetical protein SAMD00019534_098020 [Acytostelium subglobosum LB1] >gi|735850920|dbj|GAM26627.1| hypothetical protein SAMD00019534_098020 [Acytostelium subglobosum LB1]	-	-	Amino_oxidase
				o ||o||| |||||||||oo|
				3' UGGUUGCUGACCCUGUGGUUG 5'
sir36	GTTGGTGTCCCAGTCGTTGGT	118401	753-768	5' UACCCGUCGUAUGGCAGCGAGUGGGACACCGGCGUGCUCA 3'	sir36	118401	2.7e-59	Putative uncharacterized protein n=1 Tax=Dictyostelium fasciculatum (strain SH3) RepID=F4QAA1_DICFS	2.97e-59	hypothetical protein DFA_10462 [Dictyostelium fasciculatum] >gi|328867237|gb|EGG15620.1| hypothetical protein DFA_10462 [Dictyostelium fasciculatum]	-	-	Amino_oxidase
				o ||o||| |||||||||oo|
				3' UGGUUGCUGACCCUGUGGUUG 5'
sir36	GTTGGTGTCCCAGTCGTTGGT	462848	1662-1682	5' CCGAGCACUGGGGCACCGGCGGCUGGGCCACCUACGAGAA 3'	sir36	462848	0	Terpene cyclase/mutase family member n=1 Tax=Tetraselmis sp. GSL018 RepID=A0A061SAG4_9CHLO	0	hypothetical protein CHLNCDRAFT_22200 [Chlorella variabilis] >gi|307107948|gb|EFN56189.1| hypothetical protein CHLNCDRAFT_22200 [Chlorella variabilis]	Oxidosqualene-lanosterol cyclase and related proteins	Cycloartenol synthase.	Terpenoid_cyclase/PrenylTrfase
				|||oo||o||||| |||| ||
				3' UGGUUGCUGACCCUGUGGUUG 5'
sir36	GTTGGTGTCCCAGTCGTTGGT	458646	1528-1548	5' CCGAGCACUGGGGCACCGGCGGCUGGGCCACCUACGAGAA 3'	sir36	458646	0	Terpene cyclase/mutase family member n=1 Tax=Tetraselmis sp. GSL018 RepID=A0A061SAG4_9CHLO	0	cycloartenol synthase [Coccomyxa subellipsoidea C-169] >gi|384247413|gb|EIE20900.1| cycloartenol synthase [Coccomyxa subellipsoidea C-169]	Oxidosqualene-lanosterol cyclase and related proteins	Cycloartenol synthase.	Terpenoid_cyclase/PrenylTrfase
				|||oo||o||||| |||| ||
				3' UGGUUGCUGACCCUGUGGUUG 5'
sir36	GTTGGTGTCCCAGTCGTTGGT	105178	7052-7070	5' CCGCGCGAUGCGCGCCGACGGCUGGGGCGCCAAUCUGCCC 3'	sir36	105178	0	EF-Hand 1, calcium-binding site n=1 Tax=Nannochloropsis gaditana RepID=W7TMJ4_9STRA	0	EF-Hand 1, calcium-binding site [Nannochloropsis gaditana]	Fibrillarin and related nucleolar RNA-binding proteins	Cysteine endopeptidases.	NA
				o||o|||o|||||o|o||||o
				3' UGGUUGCUGACCCUGUGGUUG 5'
sir36	GTTGGTGTCCCAGTCGTTGGT	234323	261-279	5' CUCGGUUCAGAAGGCCAGGGACUGGGACAUCGAAUUUUCG 3'	sir36	234323	2.8e-11	hypothetical protein n=1 Tax=Bradyrhizobium sp. SEMIA 6148 RepID=UPI00067CBA58	3.09e-11	hypothetical protein [Bradyrhizobium sp. SEMIA 6148]	-	-	SAM-dependent_MTases Nucleotide-diphossugar_trans
				o|||o ||||||||||o|o|
				3' UGGUUGCUGACCCUGUGGUUG 5'
sir37	TCGCCCTGCGTGCTGGTGACG	212898	50-67	5' AACGCACCAGAAGAUCAGCAGCACGCAGGGCGGGUUCGCA 3'	sir37	212898	1.1e-30	Uncharacterized protein n=1 Tax=marine sediment metagenome RepID=A0A0F9RD62_9ZZZZ	5.29e-25	hypothetical protein VR77_09135, partial [Flavobacteriales bacterium BRH_c54]	-	-	NA
				||| ||||||||||||||o
				3' GCAGUGGUCGUGCGUCCCGCU 5'
sir37	TCGCCCTGCGTGCTGGTGACG	443039	269-289	5' ACAUCGAGGCCGCACGUCGCCGGCACGCCGGGCGACCACG 3'	sir37	443039	4.1e-140	Poly(L-malate)-hydrolase n=1 Tax=Ectocarpus siliculosus RepID=D7FIJ9_ECTSI	4.57e-140	poly(L-malate)-hydrolase precursor [Ectocarpus siliculosus]	Transferrin receptor and related proteins containing the protease-associated (PA) domain	-	PA_domain
				||||o||o|||||| ||||||
				3' GCAGUGGUCGUGCGUCCCGCU 5'
sir37	TCGCCCTGCGTGCTGGTGACG	238166	196-214	5' CGCGGGAGGCGAACCGGCACCAGCACGCGGGGCUGCACGC 3'	sir37	238166	-	-	-	-	-	-	NA
				|| |||||||||||o|||| o
				3' GCAGUGGUCGUGCGUCCCGCU 5'
sir37	TCGCCCTGCGTGCTGGTGACG	109302	439-457	5' CGCGGGAGGCGAACCGGCACCAGCACGCGGGGCUGCACGC 3'	sir37	109302	2.1e-38	Stress-inducible protein n=1 Tax=Chrysochromulina sp. CCMP291 RepID=A0A0M0JR55_9EUKA	2.34e-38	stress-inducible protein [Chrysochromulina sp. CCMP291]	TPR repeat-containing protein	-	TPR-like_helical_dom TPR-contain_dom
				|| |||||||||||o|||| o
				3' GCAGUGGUCGUGCGUCCCGCU 5'
sir37	TCGCCCTGCGTGCTGGTGACG	106805	921-940	5' GACCGCUGGCUAGACGUCAUCGACACGCAGGGCGUCGACC 3'	sir37	106805	8.9e-69	DNA polymerase n=1 Tax=Chrysochromulina sp. CCMP291 RepID=A0A0M0K3P2_9EUKA	9.84e-69	DNA polymerase epsilon catalytic subunit a [Chrysochromulina sp. CCMP291]	DNA polymerase epsilon, catalytic subunit A	DNA-directed DNA polymerase.	DNA_pol_e_suA_C DNA-dir_DNA_pol_B_exonuc RNaseH-like_dom
				|||||o|o |||||||||||
				3' GCAGUGGUCGUGCGUCCCGCU 5'
sir37	TCGCCCTGCGTGCTGGTGACG	439783	467-484	5' UACGACUCGAAGUACACCUACACGCAGGGCGACGCCUCGU 3'	sir37	439783	-	-	-	-	-	-	NA
				|| |||| ||||||||||||
				3' GCA-GUGGUCGUGCGUCCCGCU 5'
sir37	TCGCCCTGCGTGCTGGTGACG	459025	279-292	5' GCGACGCAGGCGCGCAGCACGCAGGGCGGCCAGAUGAGCG 3'	sir37	459025	-	-	-	-	-	-	NA
				| |o| ||||||||||||||o
				3' GCAGUG-GUCGUGCGUCCCGCU 5'
sir37	TCGCCCTGCGTGCTGGTGACG	446728	1872-1885	5' GCGACGCAGGCGCGCAGCACGCAGGGCGGCCAGAUGAGCG 3'	sir37	446728	4.8e-27	Uncharacterized protein n=1 Tax=Crassostrea gigas RepID=K1RKI0_CRAGI	5.29e-27	hypothetical protein CGI_10022523 [Crassostrea gigas]	Serine/threonine protein kinase	Acid--D-amino-acid ligases (peptide synthases).	MAM_dom ConA-like_dom
				| |o| ||||||||||||||o
				3' GCAGUG-GUCGUGCGUCCCGCU 5'
sir37	TCGCCCTGCGTGCTGGTGACG	204885	21-39	5' GACCUGCCGGGUGGCGGCGCCGGCACGCAGGGCAUGCAGC 3'	sir37	204885	-	-	-	-	-	-	NA
				|| |o||o|||||||||||
				3' GCAGUGGUCGUGCGUCCCGCU 5'
sir37	TCGCCCTGCGTGCTGGTGACG	232880	27-45	5' AACCAAAGUGACAGCGUCGGCAGCACGCUGGGCAGCCUCG 3'	sir37	232880	1.3e-14	Putative oxidoreductase n=1 Tax=Gordonia hirsuta DSM 44140 = NBRC 16056 RepID=L7LCY8_9ACTN	2.08e-15	PREDICTED: dehydrogenase/reductase SDR family member on chromosome X-like isoform X3 [Polistes canadensis]	-	Acting on the CH-OH group of donors.	NAD(P)-bd_dom
				||||o |||||||| |||| o
				3' GCAGUGGUCGUGCGUCCCGCU 5'
sir37	TCGCCCTGCGTGCTGGTGACG	451926	465-483	5' GCCGGAGUGCACGCCGUCUCCGGCACGCCGGGCCGCGUCU 3'	sir37	451926	0	Putative uncharacterized protein n=1 Tax=Branchiostoma floridae RepID=C3ZMT4_BRAFL	0	hypothetical protein BRAFLDRAFT_123431 [Branchiostoma floridae] >gi|229275251|gb|EEN46074.1| hypothetical protein BRAFLDRAFT_123431 [Branchiostoma floridae]	Predicted ATP-dependent RNA helicase FAL1, involved in rRNA maturation, DEAD-box superfamily	Adenosinetriphosphatase.	Helicase_ATP-bd Helicase_C P-loop_NTPase DEAD/DEAH_box_helicase_dom RNA_helicase_DEAD_Q_motif
				|||| ||o|||||| |||| o
				3' GCAGUGGUCGUGCGUCCCGCU 5'
sir37	TCGCCCTGCGTGCTGGTGACG	48407	174-193	5' CCGCGGCGGCUGUGCGUCGCCAUCACGC-GGGCGAGGCGUG 3'	sir37	48407	6.7e-30	tRNA-splicing endonuclease positive effector n=1 Tax=Chrysochromulina sp. CCMP291 RepID=A0A0M0JR31_9EUKA	7.37e-30	tRNA-splicing endonuclease positive effector [Chrysochromulina sp. CCMP291]	DNA helicase	-	P-loop_NTPase
				||||o||| ||||| ||||||
				3' GCAGUGGUCGUGCGUCCCGCU 5'
sir37	TCGCCCTGCGTGCTGGTGACG	105942	271-288	5' GCUCGCGGGAGAGCUCGCCAGCACGC-GGGCGAGAUGUUGU 3'	sir37	105942	1.7e-11	Uncharacterized protein n=1 Tax=Micromonas sp. (strain RCC299 / NOUM17) RepID=C1E6Q1_MICSR	1.85e-11	predicted protein [Micromonas sp. RCC299] >gi|226517480|gb|ACO63473.1| predicted protein [Micromonas sp. RCC299]	Myosin class VI heavy chain	-	Znf_RING/FYVE/PHD Znf_RING
				||o||||||||| ||||||
				3' GCAGUGGUCGUGCGUCCCGCU 5'
sir37	TCGCCCTGCGTGCTGGTGACG	451022	216-235	5' GUUGCUUGCUAUGACGUCGUCGGCACGCCGGGCGUGGCGG 3'	sir37	451022	0	Malate dehydrogenase (Fragment) n=1 Tax=Isochrysis galbana RepID=Q5ENS4_ISOGA	0	malate dehydrogenase, partial [Isochrysis galbana]	NAD-dependent malate dehydrogenase	Malate dehydrogenase.	NAD(P)-bd_dom Lactate/malate_DH_C Lactate_DH/Glyco_Ohase_4_C Lactate/malate_DH_N
				||||oo|o|||||| |||||
				3' GCAGUGGUCGUGCGUCCCGCU 5'
sir38	TGACGGAAATCGGAGGACGCG	444548	1766-1786	5' GUGGCGAAGUGGGUCGCUUCCUCCGAUUUCCGUCAACCCA 3'	sir38	444548	3.8e-105	Magnesium chelatase subunit H (Fragment) n=1 Tax=Tetraselmis sp. GSL018 RepID=A0A061R0J9_9CHLO	1.54e-104	Magnesium chelatase subunit H, putative chloroplast precursor [Ectocarpus siliculosus]	-	-	NA
				||| |||||||||||||||||
				3' GCGCAGGAGGCUAAAGGCAGU 5'
